# Supplementary material for: Methyl 2-methyl-4-(oxiran-2-ylmeth­oxy)-2H-1,2-benzothia­zine-3-carboxyl­ate 1,1-dioxide
Source: Acta Crystallogr Sect E Struct Rep Online. 2010 Jan 9;66(Pt 2):o333. doi: 10.1107/S1600536810000668 (PMC2979684; doi:10.1107/S1600536810000668)
Supplement: Supplementary file 1 [file e-66-0o333-sup1.cif]

##############################################################################
###                                                                        ###
###        Electronic paper (Acta Crystallographica Section E)             ###
###                                                                        ###
##############################################################################
#                                                                            #
# This CIF contains the data in a paper accepted for publication in Acta     #
# Crystallographica Section E. It conforms to the requirements of Notes      #
# for Authors for Section E, and has been peer reviewed under the auspices   #
# of the IUCr Commission on Journals.                                        #
#                                                                            #
# Full details of the Crystallographic Information File format               #
# are given in the paper "The Crystallographic Information File (CIF):       #
# a New Standard Archive File for Crystallography" by S. R. Hall, F. H.      #
# Allen and I. D. Brown [Acta Cryst. (1991), A47, 655-685].                  #
#                                                                            #
# The current version of the core CIF dictionary is obtainable from          #
# ftp://ftp.iucr.org/pub/cif_core.dic. The current version number is 2.4.    #
#                                                                            #
# Software is freely available for graphical display of the structure(s) in  #
# this CIF.  For information consult the CIF home page http://www.iucr.org/  #
# cif/home.html                                                              #
#                                                                            #
# This file may be used for bona fide research purposes within the           #
# scientific community so long as proper attribution is given to the journal # 
# article from which it was obtained.                                        #
#                                                                            #
##############################################################################
                                             
data_I
_audit_creation_method     SHELXL97
_chemical_name_systematic
;
Methyl
2-methyl-4-(oxiran-2-ylmethoxy)-2<i>H</i>-1,2-benzothiazine-3-carboxylate
1,1-dioxide
;
_chemical_name_common
;
;
_chemical_formula_moiety     'C14 H15 N O6 S'
_chemical_formula_sum     'C14 H15 N O6 S'
_chemical_formula_iupac     'C14 H15 N O6 S'
_chemical_formula_weight     325.33
_chemical_melting_point     ?
_symmetry_cell_setting     monoclinic
_symmetry_space_group_name_H-M     'P 21/c'
_symmetry_space_group_name_Hall     '-P 2ybc'
loop_
    _symmetry_equiv_pos_as_xyz
    'x, y, z'
    '-x, y+1/2, -z+1/2'
    '-x, -y, -z'
    'x, -y-1/2, z-1/2'
_cell_length_a     7.2007(3)
_cell_length_b     12.8435(6)
_cell_length_c     15.7820(7)
_cell_angle_alpha     90.00
_cell_angle_beta     96.5250(7)
_cell_angle_gamma     90.00
_cell_volume     1450.10(11)
_cell_formula_units_Z     4
_cell_measurement_reflns_used     4610
_cell_measurement_theta_min     2.60
_cell_measurement_theta_max     31.43
_cell_measurement_temperature     300(2)
_exptl_crystal_description     block
_exptl_crystal_colour     colourless
_exptl_crystal_size_max     0.44
_exptl_crystal_size_mid     0.37
_exptl_crystal_size_min     0.24
_exptl_crystal_density_diffrn     1.490
_exptl_crystal_density_meas     ?
_exptl_crystal_density_method     'not measured'
_exptl_crystal_F_000     680
_exptl_absorpt_coefficient_mu     0.253
_exptl_absorpt_correction_type     multi-scan
_exptl_absorpt_process_details     '(SADABS; Sheldrick,  2004)'
_exptl_absorpt_correction_T_min     0.897
_exptl_absorpt_correction_T_max     0.942
_exptl_special_details
;
;
_diffrn_ambient_temperature     300(2)
_diffrn_radiation_type     MoK\a
_diffrn_radiation_wavelength     0.71073
_diffrn_radiation_source     'fine-focus sealed tube'
_diffrn_radiation_monochromator     graphite
_diffrn_measurement_device_type     'Bruker APEXII CCD'
_diffrn_measurement_method     '\w rotation with narrow frames'
_diffrn_detector_area_resol_mean     ?
_diffrn_reflns_number     11439
_diffrn_reflns_av_R_equivalents     0.0158
_diffrn_reflns_av_sigmaI/netI     0.0196
_diffrn_reflns_theta_min     2.05
_diffrn_reflns_theta_max     31.67
_diffrn_reflns_theta_full     26.00
_diffrn_measured_fraction_theta_max     0.921
_diffrn_measured_fraction_theta_full     0.998
_diffrn_reflns_limit_h_min     -10
_diffrn_reflns_limit_h_max     10
_diffrn_reflns_limit_k_min     -18
_diffrn_reflns_limit_k_max     14
_diffrn_reflns_limit_l_min     -22
_diffrn_reflns_limit_l_max     17
_refine_special_details
;
Refinement of <i>F</i>^2^ against ALL reflections. The weighted <i>R</i>-factor
<i>wR</i> and goodness of fit <i>S</i> are based on <i>F</i>^2^, conventional
<i>R</i>-factors <i>R</i> are based on <i>F</i>, with <i>F</i> set to zero for
negative <i>F</i>^2^. The threshold expression of <i>F</i>^2^ >
\s(<i>F</i>^2^) is used only for calculating <i>R</i>-factors(gt) <i>etc</i>.
and is not relevant to the choice of reflections for refinement.
<i>R</i>-factors based on <i>F</i>^2^ are statistically about twice as large
as those based on <i>F</i>, and <i>R</i>- factors based on ALL data will be
even larger.
;
_reflns_number_total     4516
_reflns_number_gt     3651
_reflns_threshold_expression     I>2\s(I)
_refine_ls_structure_factor_coef     Fsqd
_refine_ls_matrix_type     full
_refine_ls_R_factor_all     0.0640
_refine_ls_R_factor_gt     0.0506
_refine_ls_wR_factor_gt     0.1447
_refine_ls_wR_factor_ref     0.1547
_refine_ls_goodness_of_fit_ref     1.083
_refine_ls_restrained_S_all     1.083
_refine_ls_number_reflns     4516
_refine_ls_number_parameters     220
_refine_ls_number_restraints     0
_refine_ls_hydrogen_treatment     constr
_refine_ls_weighting_scheme     calc
_refine_ls_weighting_details
       'calc w = 1/[\s^2^(Fo^2^)+(0.0788P)^2^+0.4338P] where P=(Fo^2^+2Fc^2^)/3'
_atom_sites_solution_hydrogens     geom
_atom_sites_solution_primary     direct
_atom_sites_solution_secondary     difmap
_refine_ls_shift/su_max     0.001
_refine_ls_shift/su_mean     0.000
_refine_diff_density_max     0.703
_refine_diff_density_min     -0.265
_refine_ls_extinction_method     none
_refine_ls_extinction_coef     ?
loop_
    _atom_type_symbol
    _atom_type_description
    _atom_type_scat_dispersion_real
    _atom_type_scat_dispersion_imag
    _atom_type_scat_source
    'C' 'C' 0.0033 0.0016
                         'International Tables Vol C Tables 4.2.6.8 and 6.1.1.4'
    'H' 'H' 0.0000 0.0000
                         'International Tables Vol C Tables 4.2.6.8 and 6.1.1.4'
    'N' 'N' 0.0061 0.0033
                         'International Tables Vol C Tables 4.2.6.8 and 6.1.1.4'
    'O' 'O' 0.0106 0.0060
                         'International Tables Vol C Tables 4.2.6.8 and 6.1.1.4'
    'S' 'S' 0.1246 0.1234
                         'International Tables Vol C Tables 4.2.6.8 and 6.1.1.4'
_computing_data_collection     'APEX2 (Bruker, 2007)'
_computing_cell_refinement     'SAINT (Bruker, 2007)'
_computing_data_reduction     'SAINT (Bruker, 2007)'
_computing_structure_solution     'SHELXS97 (Sheldrick, 2008)'
_computing_structure_refinement     'SHELXL97 (Sheldrick, 2008)'
_computing_molecular_graphics     'SHELXTL (Sheldrick, 2008)'
_computing_publication_material
                                  'SHELXTL (Sheldrick, 2008) and local programs'
loop_
    _atom_site_type_symbol
    _atom_site_label
    _atom_site_fract_x
    _atom_site_fract_y
    _atom_site_fract_z
    _atom_site_U_iso_or_equiv
    _atom_site_adp_type
    _atom_site_calc_flag
    _atom_site_refinement_flags
    _atom_site_occupancy
    _atom_site_disorder_assembly
    _atom_site_disorder_group
    S S1 0.34508(6) 0.47351(3) 0.61034(2) 0.04004(14) Uani d . 1 . .
    O O1 0.53323(19) 0.44619(11) 0.64070(9) 0.0512(3) Uani d . 1 . .
    O O2 0.2622(2) 0.43268(12) 0.53097(8) 0.0601(4) Uani d . 1 . .
    N N2 0.2133(2) 0.44064(11) 0.68409(9) 0.0387(3) Uani d . 1 . .
    C C3 0.2671(2) 0.48744(13) 0.76543(10) 0.0373(3) Uani d . 1 . .
    C C4 0.3247(2) 0.58822(13) 0.76958(10) 0.0368(3) Uani d . 1 A .
    C C5 0.3205(2) 0.65332(13) 0.69280(10) 0.0366(3) Uani d . 1 . .
    C C6 0.3032(3) 0.76159(14) 0.69774(14) 0.0481(4) Uani d . 1 . .
    H H6 0.3046 0.7937 0.7506 0.058 Uiso calc R 1 . .
    C C7 0.2842(3) 0.82078(16) 0.62423(17) 0.0594(5) Uani d . 1 . .
    H H7 0.2724 0.8927 0.6283 0.071 Uiso calc R 1 . .
    C C8 0.2823(3) 0.77530(17) 0.54444(16) 0.0571(5) Uani d . 1 . .
    H H8 0.2684 0.8163 0.4956 0.069 Uiso calc R 1 . .
    C C9 0.3014(3) 0.66804(16) 0.53801(12) 0.0465(4) Uani d . 1 . .
    H H9 0.3006 0.6364 0.4850 0.056 Uiso calc R 1 . .
    C C10 0.3215(2) 0.60897(13) 0.61187(10) 0.0364(3) Uani d . 1 . .
    C C11 0.0099(3) 0.43184(18) 0.65850(14) 0.0550(5) Uani d . 1 . .
    H H11A -0.0408 0.4996 0.6443 0.082 Uiso calc R 1 . .
    H H11B -0.0493 0.4034 0.7048 0.082 Uiso calc R 1 . .
    H H11C -0.0121 0.3869 0.6098 0.082 Uiso calc R 1 . .
    C C12 0.2533(3) 0.42003(16) 0.84103(11) 0.0456(4) Uani d . 1 . .
    O O3 0.2713(3) 0.44879(15) 0.91356(10) 0.0813(6) Uani d . 1 . .
    O O4 0.2175(2) 0.32170(12) 0.81730(9) 0.0546(3) Uani d . 1 . .
    C C13 0.2062(3) 0.2467(2) 0.88466(17) 0.0661(6) Uani d . 1 . .
    H H13A 0.1027 0.2636 0.9154 0.099 Uiso calc R 1 . .
    H H13B 0.3199 0.2482 0.9229 0.099 Uiso calc R 1 . .
    H H13C 0.1885 0.1783 0.8605 0.099 Uiso calc R 1 . .
    O O5 0.37071(18) 0.63669(11) 0.84539(8) 0.0469(3) Uani d . 1 . .
    C C14 0.5579(4) 0.6871(3) 0.8572(2) 0.0451(8) Uani d P 0.646(6) A 1
    H H14A 0.5811 0.7217 0.8049 0.054 Uiso calc PR 0.646(6) A 1
    H H14B 0.5605 0.7392 0.9018 0.054 Uiso calc PR 0.646(6) A 1
    C C15 0.7068(5) 0.6087(3) 0.8807(2) 0.0500(8) Uani d P 0.646(6) A 1
    H H15 0.6875 0.5604 0.9270 0.060 Uiso calc PR 0.646(6) A 1
    C C16 0.8933(4) 0.6281(2) 0.8656(2) 0.0836(8) Uani d . 1 . .
    H H16A 0.9917 0.5941 0.9028 0.100 Uiso calc PR 0.646(6) A 1
    H H16B 0.9238 0.6977 0.8477 0.100 Uiso calc PR 0.646(6) A 1
    H H16C 0.9273 0.5999 0.9223 0.100 Uiso d PR 0.354(6) A 2
    H H16D 0.9886 0.6711 0.8444 0.100 Uiso d PR 0.354(6) A 2
    O O6 0.7826(3) 0.56506(15) 0.80605(13) 0.0782(5) Uani d . 1 A .
    C C14X 0.5510(8) 0.6227(7) 0.8916(4) 0.057(2) Uani d P 0.354(6) A 2
    H H14C 0.5688 0.5497 0.9059 0.069 Uiso calc PR 0.354(6) A 2
    H H14D 0.5578 0.6618 0.9444 0.069 Uiso calc PR 0.354(6) A 2
    C C15X 0.7008(8) 0.6571(6) 0.8428(5) 0.0577(19) Uani d P 0.354(6) A 2
    H H15X 0.6761 0.7179 0.8057 0.069 Uiso calc PR 0.354(6) A 2
loop_
    _atom_site_aniso_label
    _atom_site_aniso_U_11
    _atom_site_aniso_U_22
    _atom_site_aniso_U_33
    _atom_site_aniso_U_12
    _atom_site_aniso_U_13
    _atom_site_aniso_U_23
    S1 0.0542(3) 0.0363(2) 0.0306(2) 0.00076(16) 0.00890(16) -0.00584(14)
    O1 0.0530(7) 0.0515(7) 0.0514(8) 0.0115(6) 0.0160(6) -0.0025(6)
    O2 0.0911(11) 0.0555(8) 0.0335(6) -0.0064(7) 0.0059(7) -0.0133(6)
    N2 0.0468(7) 0.0380(7) 0.0313(6) -0.0071(6) 0.0045(5) -0.0030(5)
    C3 0.0402(8) 0.0430(8) 0.0289(7) -0.0018(6) 0.0050(6) -0.0006(6)
    C4 0.0378(7) 0.0428(8) 0.0304(7) -0.0006(6) 0.0065(5) -0.0093(6)
    C5 0.0362(7) 0.0358(7) 0.0384(8) -0.0005(6) 0.0070(6) -0.0037(6)
    C6 0.0459(9) 0.0390(8) 0.0603(11) 0.0014(7) 0.0103(8) -0.0083(8)
    C7 0.0552(11) 0.0375(9) 0.0866(16) 0.0056(8) 0.0125(10) 0.0097(10)
    C8 0.0519(10) 0.0546(11) 0.0655(13) 0.0047(9) 0.0095(9) 0.0221(10)
    C9 0.0444(9) 0.0561(10) 0.0393(8) -0.0004(8) 0.0062(7) 0.0092(8)
    C10 0.0398(7) 0.0362(7) 0.0336(7) -0.0002(6) 0.0064(6) -0.0001(6)
    C11 0.0496(10) 0.0624(12) 0.0509(11) -0.0095(9) -0.0028(8) -0.0024(9)
    C12 0.0443(9) 0.0565(10) 0.0362(8) -0.0017(8) 0.0059(6) 0.0082(7)
    O3 0.1263(17) 0.0833(12) 0.0346(7) -0.0132(11) 0.0108(9) 0.0083(7)
    O4 0.0625(8) 0.0499(8) 0.0511(8) -0.0061(6) 0.0045(6) 0.0157(6)
    C13 0.0581(12) 0.0672(14) 0.0722(15) -0.0055(10) 0.0040(10) 0.0354(12)
    O5 0.0506(7) 0.0567(8) 0.0339(6) -0.0054(6) 0.0068(5) -0.0157(5)
    C14 0.0521(16) 0.0411(16) 0.0413(15) -0.0052(11) 0.0025(11) -0.0107(13)
    C15 0.0631(19) 0.0476(18) 0.0383(15) 0.0020(14) 0.0021(12) -0.0019(13)
    C16 0.0560(13) 0.0798(17) 0.112(2) 0.0020(12) -0.0028(14) -0.0217(17)
    O6 0.0746(11) 0.0750(11) 0.0880(13) 0.0021(9) 0.0224(10) -0.0291(10)
    C14X 0.043(3) 0.092(6) 0.035(3) 0.005(3) -0.003(2) -0.016(3)
    C15X 0.049(3) 0.057(4) 0.067(4) -0.002(3) 0.007(3) -0.010(3)
_geom_special_details
;
All e.s.d.'s (except the e.s.d. in the dihedral angle between two l.s. planes)
are estimated using the full covariance matrix. The cell e.s.d.'s are taken
into account individually in the estimation of e.s.d.'s in distances, angles
and torsion angles; correlations between e.s.d.'s in cell parameters are only
used when they are defined by crystal symmetry. An approximate (isotropic)
treatment of cell e.s.d.'s is used for estimating e.s.d.'s involving l.s.
planes.
;
loop_
    _geom_bond_atom_site_label_1
    _geom_bond_atom_site_label_2
    _geom_bond_site_symmetry_2
    _geom_bond_distance
    _geom_bond_publ_flag
    S1 O2 . 1.4249(14) ?
    S1 O1 . 1.4285(15) ?
    S1 N2 . 1.6384(14) ?
    S1 C10 . 1.7484(17) ?
    N2 C3 . 1.430(2) ?
    N2 C11 . 1.478(2) ?
    C3 C4 . 1.358(2) ?
    C3 C12 . 1.487(2) ?
    C4 O5 . 1.3559(18) ?
    C4 C5 . 1.470(2) ?
    C5 C6 . 1.399(2) ?
    C5 C10 . 1.399(2) ?
    C6 C7 . 1.381(3) ?
    C6 H6 . 0.9300 ?
    C7 C8 . 1.387(3) ?
    C7 H7 . 0.9300 ?
    C8 C9 . 1.389(3) ?
    C8 H8 . 0.9300 ?
    C9 C10 . 1.385(2) ?
    C9 H9 . 0.9300 ?
    C11 H11A . 0.9600 ?
    C11 H11B . 0.9600 ?
    C11 H11C . 0.9600 ?
    C12 O3 . 1.196(2) ?
    C12 O4 . 1.334(3) ?
    O4 C13 . 1.444(2) ?
    C13 H13A . 0.9600 ?
    C13 H13B . 0.9600 ?
    C13 H13C . 0.9600 ?
    O5 C14X . 1.426(6) ?
    O5 C14 . 1.488(3) ?
    C14 C15 . 1.486(5) ?
    C14 H14A . 0.9700 ?
    C14 H14B . 0.9700 ?
    C15 C16 . 1.413(5) ?
    C15 O6 . 1.465(4) ?
    C15 H15 . 0.9800 ?
    C16 O6 . 1.416(3) ?
    C16 C15X . 1.441(7) ?
    C16 H16A . 0.9700 ?
    C16 H16B . 0.9700 ?
    C16 H16C . 0.9699 ?
    C16 H16D . 0.9701 ?
    O6 C15X . 1.469(7) ?
    C14X C15X . 1.462(11) ?
    C14X H14C . 0.9700 ?
    C14X H14D . 0.9700 ?
    C15X H15X . 0.9800 ?
loop_
    _geom_angle_atom_site_label_1
    _geom_angle_atom_site_label_2
    _geom_angle_atom_site_label_3
    _geom_angle_site_symmetry_1
    _geom_angle_site_symmetry_3
    _geom_angle
    _geom_angle_publ_flag
    O2 S1 O1 . . 119.39(9) ?
    O2 S1 N2 . . 108.14(9) ?
    O1 S1 N2 . . 107.59(8) ?
    O2 S1 C10 . . 110.29(9) ?
    O1 S1 C10 . . 109.25(8) ?
    N2 S1 C10 . . 100.47(7) ?
    C3 N2 C11 . . 115.86(14) ?
    C3 N2 S1 . . 114.17(11) ?
    C11 N2 S1 . . 117.46(12) ?
    C4 C3 N2 . . 119.59(14) ?
    C4 C3 C12 . . 124.33(15) ?
    N2 C3 C12 . . 116.07(15) ?
    O5 C4 C3 . . 121.52(15) ?
    O5 C4 C5 . . 116.50(15) ?
    C3 C4 C5 . . 121.65(14) ?
    C6 C5 C10 . . 117.72(16) ?
    C6 C5 C4 . . 120.88(15) ?
    C10 C5 C4 . . 121.28(14) ?
    C7 C6 C5 . . 120.10(19) ?
    C7 C6 H6 . . 120.0 ?
    C5 C6 H6 . . 120.0 ?
    C6 C7 C8 . . 121.39(19) ?
    C6 C7 H7 . . 119.3 ?
    C8 C7 H7 . . 119.3 ?
    C7 C8 C9 . . 119.55(19) ?
    C7 C8 H8 . . 120.2 ?
    C9 C8 H8 . . 120.2 ?
    C10 C9 C8 . . 118.92(18) ?
    C10 C9 H9 . . 120.5 ?
    C8 C9 H9 . . 120.5 ?
    C9 C10 C5 . . 122.31(16) ?
    C9 C10 S1 . . 122.33(13) ?
    C5 C10 S1 . . 115.35(12) ?
    N2 C11 H11A . . 109.5 ?
    N2 C11 H11B . . 109.5 ?
    H11A C11 H11B . . 109.5 ?
    N2 C11 H11C . . 109.5 ?
    H11A C11 H11C . . 109.5 ?
    H11B C11 H11C . . 109.5 ?
    O3 C12 O4 . . 123.89(18) ?
    O3 C12 C3 . . 125.4(2) ?
    O4 C12 C3 . . 110.75(15) ?
    C12 O4 C13 . . 116.76(18) ?
    O4 C13 H13A . . 109.5 ?
    O4 C13 H13B . . 109.5 ?
    H13A C13 H13B . . 109.5 ?
    O4 C13 H13C . . 109.5 ?
    H13A C13 H13C . . 109.5 ?
    H13B C13 H13C . . 109.5 ?
    C4 O5 C14X . . 120.7(3) ?
    C4 O5 C14 . . 115.97(16) ?
    C15 C14 O5 . . 110.7(3) ?
    C15 C14 H14A . . 109.5 ?
    O5 C14 H14A . . 109.5 ?
    C15 C14 H14B . . 109.5 ?
    O5 C14 H14B . . 109.5 ?
    H14A C14 H14B . . 108.1 ?
    C16 C15 O6 . . 58.9(2) ?
    C16 C15 C14 . . 120.8(4) ?
    O6 C15 C14 . . 112.5(3) ?
    C16 C15 H15 . . 117.0 ?
    O6 C15 H15 . . 117.0 ?
    C14 C15 H15 . . 117.0 ?
    C15 C16 O6 . . 62.37(18) ?
    O6 C16 C15X . . 61.9(3) ?
    C15 C16 H16A . . 117.5 ?
    O6 C16 H16A . . 117.5 ?
    C15X C16 H16A . . 152.0 ?
    C15 C16 H16B . . 117.5 ?
    O6 C16 H16B . . 117.5 ?
    C15X C16 H16B . . 86.1 ?
    H16A C16 H16B . . 114.6 ?
    C15 C16 H16C . . 85.6 ?
    O6 C16 H16C . . 117.6 ?
    C15X C16 H16C . . 117.5 ?
    H16B C16 H16C . . 124.8 ?
    C15 C16 H16D . . 151.9 ?
    O6 C16 H16D . . 117.6 ?
    C15X C16 H16D . . 117.7 ?
    H16A C16 H16D . . 88.2 ?
    H16C C16 H16D . . 114.7 ?
    C16 O6 C15 . . 58.70(19) ?
    C16 O6 C15X . . 59.9(3) ?
    O5 C14X C15X . . 112.1(6) ?
    O5 C14X H14C . . 109.2 ?
    C15X C14X H14C . . 109.2 ?
    O5 C14X H14D . . 109.2 ?
    C15X C14X H14D . . 109.2 ?
    H14C C14X H14D . . 107.9 ?
    C16 C15X C14X . . 122.4(8) ?
    C16 C15X O6 . . 58.2(3) ?
    C14X C15X O6 . . 108.5(7) ?
    C16 C15X H15X . . 117.4 ?
    C14X C15X H15X . . 117.4 ?
    O6 C15X H15X . . 117.4 ?
loop_
    _geom_torsion_atom_site_label_1
    _geom_torsion_atom_site_label_2
    _geom_torsion_atom_site_label_3
    _geom_torsion_atom_site_label_4
    _geom_torsion_site_symmetry_1
    _geom_torsion_site_symmetry_2
    _geom_torsion_site_symmetry_3
    _geom_torsion_site_symmetry_4
    _geom_torsion
    _geom_torsion_publ_flag
    O2 S1 N2 C3 . . . . -172.61(13) ?
    O1 S1 N2 C3 . . . . 57.18(14) ?
    C10 S1 N2 C3 . . . . -57.04(13) ?
    O2 S1 N2 C11 . . . . -32.06(16) ?
    O1 S1 N2 C11 . . . . -162.27(14) ?
    C10 S1 N2 C11 . . . . 83.50(14) ?
    C11 N2 C3 C4 . . . . -101.63(19) ?
    S1 N2 C3 C4 . . . . 39.6(2) ?
    C11 N2 C3 C12 . . . . 77.8(2) ?
    S1 N2 C3 C12 . . . . -141.04(13) ?
    N2 C3 C4 O5 . . . . 177.68(14) ?
    C12 C3 C4 O5 . . . . -1.7(3) ?
    N2 C3 C4 C5 . . . . 4.5(2) ?
    C12 C3 C4 C5 . . . . -174.86(15) ?
    O5 C4 C5 C6 . . . . -20.4(2) ?
    C3 C4 C5 C6 . . . . 153.18(17) ?
    O5 C4 C5 C10 . . . . 163.78(14) ?
    C3 C4 C5 C10 . . . . -22.7(2) ?
    C10 C5 C6 C7 . . . . 1.3(3) ?
    C4 C5 C6 C7 . . . . -174.71(17) ?
    C5 C6 C7 C8 . . . . -0.2(3) ?
    C6 C7 C8 C9 . . . . -0.5(3) ?
    C7 C8 C9 C10 . . . . 0.1(3) ?
    C8 C9 C10 C5 . . . . 1.0(3) ?
    C8 C9 C10 S1 . . . . 179.64(14) ?
    C6 C5 C10 C9 . . . . -1.7(2) ?
    C4 C5 C10 C9 . . . . 174.28(15) ?
    C6 C5 C10 S1 . . . . 179.57(13) ?
    C4 C5 C10 S1 . . . . -4.4(2) ?
    O2 S1 C10 C9 . . . . -25.20(17) ?
    O1 S1 C10 C9 . . . . 107.90(15) ?
    N2 S1 C10 C9 . . . . -139.14(15) ?
    O2 S1 C10 C5 . . . . 153.53(13) ?
    O1 S1 C10 C5 . . . . -73.37(14) ?
    N2 S1 C10 C5 . . . . 39.59(14) ?
    C4 C3 C12 O3 . . . . 8.5(3) ?
    N2 C3 C12 O3 . . . . -170.9(2) ?
    C4 C3 C12 O4 . . . . -171.60(16) ?
    N2 C3 C12 O4 . . . . 9.0(2) ?
    O3 C12 O4 C13 . . . . -2.0(3) ?
    C3 C12 O4 C13 . . . . 178.12(16) ?
    C3 C4 O5 C14X . . . . 81.6(5) ?
    C5 C4 O5 C14X . . . . -104.9(5) ?
    C3 C4 O5 C14 . . . . 126.8(2) ?
    C5 C4 O5 C14 . . . . -59.7(2) ?
    C4 O5 C14 C15 . . . . -79.8(3) ?
    C14X O5 C14 C15 . . . . 27.8(4) ?
    O5 C14 C15 C16 . . . . 157.0(3) ?
    O5 C14 C15 O6 . . . . 90.8(3) ?
    C14 C15 C16 O6 . . . . -99.3(3) ?
    O6 C15 C16 C15X . . . . 79.6(5) ?
    C14 C15 C16 C15X . . . . -19.7(5) ?
    C15X C16 O6 C15 . . . . -39.9(4) ?
    C15 C16 O6 C15X . . . . 39.9(4) ?
    C14 C15 O6 C16 . . . . 113.4(4) ?
    C16 C15 O6 C15X . . . . -81.5(5) ?
    C14 C15 O6 C15X . . . . 31.9(5) ?
    C4 O5 C14X C15X . . . . 60.1(8) ?
    C14 O5 C14X C15X . . . . -34.6(5) ?
    C15 C16 C15X C14X . . . . 11.7(5) ?
    O6 C16 C15X C14X . . . . 92.8(6) ?
    C15 C16 C15X O6 . . . . -81.2(5) ?
    O5 C14X C15X C16 . . . . -164.2(5) ?
    O5 C14X C15X O6 . . . . -100.7(7) ?
    C15 O6 C15X C16 . . . . 77.6(5) ?
    C16 O6 C15X C14X . . . . -117.2(7) ?
    C15 O6 C15X C14X . . . . -39.7(5) ?
loop_
    _geom_hbond_atom_site_label_D
    _geom_hbond_atom_site_label_H
    _geom_hbond_atom_site_label_A
    _geom_hbond_site_symmetry_A
    _geom_hbond_distance_DH
    _geom_hbond_distance_HA
    _geom_hbond_distance_DA
    _geom_hbond_angle_DHA
    C7 H7 O6 2_656 0.93 2.49 3.377(3) 158
    C15 H15 O3 3_667 0.98 2.50 3.317(4) 140.2
data_global
_journal_date_recd_electronic     2009-12-17
_journal_date_accepted     2010-01-06
_journal_name_full     'Acta Crystallographica, Section E'
_journal_year     2010
_journal_volume     66
_journal_issue      2
_journal_page_first     o333
_journal_page_last     o333
_journal_paper_category     QO
_journal_coeditor_code     BT5151
_publ_contact_author_name     'Muhammad Zia-ur-Rehman'
_publ_contact_author_address
;
Applied Chemistry Research Centre
PCSIR Laboratories Complex
Ferozpure Road
Lahore 54600
Pakistan
;
_publ_contact_author_email     rehman_pcsir@hotmail.com
_publ_contact_author_fax     ?
_publ_contact_author_phone     '+923334571977'
_publ_section_title
;
Methyl 2-methyl-4-(oxiran-2-ylmethoxy)-2<i>H</i>-1,2-benzothiazine-3-carboxylate
1,1-dioxide
;
loop_
    _publ_author_name
    _publ_author_address
    'Ahmad, Matloob'
;
Institute of Chemistry
University of the Punjab
Lahore 54590
Pakistan
;
    'Siddiqui, Hamid Latif'
;
Institute of Chemistry
University of the Punjab
Lahore 54590
Pakistan
;
    'Zia-ur-Rehman, Muhammad'
;
Applied Chemistry Research Centre
PCSIR Laboratories Complex
Ferozpure Road
Lahore 54600
Pakistan
;
    'R. J. Elsegood, Mark'
;
Chemistry Department
Loughborough University
Loughborough
Leicestershire LE11 3TU
England
;
    'Weaver, George W.'
;
Chemistry Department
Loughborough University
Loughborough
Leicestershire LE11 3TU
England
;
