# Supplementary material for: Methyl 2-methyl-4-(oxiran-2-ylmeth­oxy)-2H-1,2-benzothia­zine-3-carboxyl­ate 1,1-dioxide
Source: Acta Crystallogr Sect E Struct Rep Online. 2010 Jan 9;66(Pt 2):o333. doi: 10.1107/S1600536810000668 (PMC2979684; doi:10.1107/S1600536810000668)
Supplement: Supplementary file 2 [file e-66-0o333-Isup2.hkl]

# 
# h,k,l, Fc-squared, Fo-squared, sigma(Fo-squared) and status flag 
# 
data_I
_shelx_title ' gw34 in P2(1)/c' 
_shelx_refln_list_code          4 
_shelx_F_calc_maximum      133.54 
_exptl_crystal_F_000       680.00 
_reflns_d_resolution_high  0.6769 
 
loop_ 
 _symmetry_equiv_pos_as_xyz 
 'x, y, z' 
 '-x, y+1/2, -z+1/2' 
 '-x, -y, -z' 
 'x, -y-1/2, z-1/2' 
 
_cell_length_a     7.2007 
_cell_length_b    12.8435 
_cell_length_c    15.7820 
_cell_angle_alpha  90.000 
_cell_angle_beta   96.525 
_cell_angle_gamma  90.000 
 
_shelx_F_squared_multiplier     1.000 
 
loop_ 
 _refln_index_h 
 _refln_index_k 
 _refln_index_l 
 _refln_F_squared_calc 
 _refln_F_squared_meas 
 _refln_F_squared_sigma 
 _refln_observed_status 
   1   0   0     9858.70     9790.56     84.40 o 
   3   0   0     9627.74    10725.48    131.01 o 
   4   0   0     2503.17     2996.02     26.13 o 
   5   0   0      679.25      752.26      8.42 o 
   6   0   0      181.73      205.51      4.05 o 
   7   0   0        7.69       10.44      1.47 o 
   8   0   0       31.53       26.47      2.07 o 
   9   0   0       88.29      103.69      3.75 o 
  10   0   0        1.19       -1.29      1.68 o 
   1   1   0       46.04       70.24      0.74 o 
   2   1   0     7969.93     8746.79     85.97 o 
   3   1   0       18.72       12.50      0.89 o 
   4   1   0     2946.19     3150.33     19.35 o 
   5   1   0      427.13      461.36      4.22 o 
   6   1   0      332.70      336.17      3.74 o 
   7   1   0       87.95       77.24      1.96 o 
   8   1   0       44.86       44.17      2.11 o 
   9   1   0       12.52        7.44      1.31 o 
  10   1   0        0.93       -1.33      1.33 o 
   0   2   0     6264.98     6921.76     85.62 o 
   1   2   0      224.45      238.37      1.86 o 
   2   2   0       26.59       18.56      0.60 o 
   3   2   0      362.68      384.03      3.64 o 
   4   2   0       52.98       73.41      1.43 o 
   5   2   0       24.88       28.72      1.17 o 
   6   2   0       68.29       68.62      1.78 o 
   7   2   0      130.73      121.67      2.38 o 
   8   2   0       60.46       66.21      2.06 o 
   9   2   0       23.69       23.07      1.85 o 
  10   2   0       29.05       31.05      2.18 o 
   1   3   0    10337.60    10955.46     94.97 o 
   2   3   0      120.85      154.23      3.85 o 
   3   3   0     4044.76     4328.34     28.02 o 
   4   3   0      372.04      354.92      3.30 o 
   5   3   0      260.02      303.11      3.25 o 
   6   3   0        4.45        6.77      0.87 o 
   7   3   0       94.10       89.70      2.10 o 
   8   3   0       20.45       19.79      1.63 o 
   9   3   0        3.80        6.00      1.45 o 
  10   3   0        1.29       -1.12      1.47 o 
   0   4   0      149.80      192.88      3.00 o 
   1   4   0       42.69       27.73      0.94 o 
   2   4   0      171.37      158.51      1.61 o 
   3   4   0       60.77       80.06      1.29 o 
   4   4   0       79.08      100.49      1.64 o 
   5   4   0       31.23       26.69      1.15 o 
   6   4   0        0.46       -0.16      0.87 o 
   7   4   0       11.67       11.91      1.28 o 
   8   4   0        4.11        5.26      1.30 o 
   9   4   0        3.39        3.29      1.42 o 
  10   4   0        5.16        7.25      2.68 o 
   1   5   0    11103.48    11085.15    158.01 o 
   2   5   0     1282.89     1279.71     15.11 o 
   3   5   0     1523.26     1583.24     10.29 o 
   4   5   0      363.60      347.29      3.69 o 
   5   5   0      167.05      140.69      2.48 o 
   6   5   0      331.00      317.69      4.44 o 
   7   5   0        0.01       -0.68      0.94 o 
   8   5   0       18.71       15.03      2.84 o 
   9   5   0        2.49        5.38      1.53 o 
  10   5   0        3.56        0.53      1.82 o 
   0   6   0      520.41      579.66     17.60 o 
   1   6   0      334.06      310.73      3.30 o 
   2   6   0       54.46       64.86      3.22 o 
   3   6   0      222.20      228.28      3.12 o 
   4   6   0      657.28      660.29      6.49 o 
   5   6   0       16.79       21.49      1.43 o 
   6   6   0        6.49        5.50      1.16 o 
   7   6   0        1.18        1.18      1.08 o 
   8   6   0        0.38       -0.19      1.15 o 
   9   6   0        1.53        0.45      1.44 o 
  10   6   0        2.39        1.65      2.40 o 
   1   7   0     2346.77     2484.64     18.02 o 
   2   7   0      803.22      795.09      7.02 o 
   3   7   0      107.88      117.85      2.78 o 
   4   7   0      141.37      142.95      2.77 o 
   5   7   0      221.39      202.71      3.46 o 
   6   7   0      111.15      103.89      2.75 o 
   7   7   0       15.62       18.79      1.62 o 
   8   7   0       39.70       35.82      2.15 o 
   9   7   0        0.50       -1.41      1.41 o 
   0   8   0      878.26     1001.76      9.74 o 
   1   8   0       12.10       23.71      1.13 o 
   2   8   0      141.87      123.45      2.34 o 
   3   8   0      408.26      384.96      4.57 o 
   4   8   0      973.44      958.20     10.21 o 
   5   8   0       76.85       79.75      2.36 o 
   6   8   0       24.06       24.10      1.67 o 
   7   8   0        0.30        0.70      1.20 o 
   8   8   0        0.43        0.05      1.61 o 
   9   8   0        3.13        3.90      1.70 o 
   1   9   0       29.59       34.23      1.61 o 
   2   9   0       96.43      100.48      3.61 o 
   3   9   0       33.95       27.36      1.51 o 
   4   9   0      188.22      171.93      3.20 o 
   5   9   0      247.57      242.70      4.04 o 
   6   9   0        0.02       -0.14      1.03 o 
   7   9   0       15.01       13.91      1.65 o 
   8   9   0       16.42       20.14      2.69 o 
   9   9   0        0.01        0.09      2.15 o 
   0  10   0      622.73      661.75     11.88 o 
   1  10   0       21.04       17.18      1.54 o 
   2  10   0       37.31       33.94      1.62 o 
   3  10   0        9.87        6.70      1.07 o 
   4  10   0        7.25       10.37      1.22 o 
   5  10   0       14.86       19.02      1.53 o 
   6  10   0       12.45       15.09      1.58 o 
   7  10   0       11.76       10.39      1.59 o 
   8  10   0        1.06       -0.05      1.40 o 
   1  11   0       30.81       22.37      1.26 o 
   2  11   0      546.57      509.79      5.73 o 
   3  11   0      139.39      136.60      2.92 o 
   4  11   0      260.30      240.00      4.05 o 
   5  11   0      143.43      131.53      3.21 o 
   6  11   0       39.75       40.33      2.20 o 
   7  11   0       23.29       19.64      1.88 o 
   8  11   0        3.41        1.48      1.42 o 
   0  12   0       34.84       18.68      2.44 o 
   1  12   0       24.83       24.72      4.24 o 
   2  12   0      173.35      146.62      2.95 o 
   3  12   0        5.88        3.13      1.10 o 
   4  12   0      105.81       90.60      2.65 o 
   5  12   0        8.17        7.77      1.36 o 
   6  12   0        1.22        1.63      1.27 o 
   7  12   0       10.26        8.54      3.24 o 
   8  12   0        2.24        0.17      2.21 o 
   1  13   0        8.31        9.45      1.64 o 
   2  13   0       94.01       96.48      3.43 o 
   3  13   0       59.03       50.65      2.75 o 
   4  13   0        3.57        2.48      1.56 o 
   5  13   0       15.48       12.84      1.77 o 
   6  13   0       15.33       15.59      2.19 o 
   7  13   0        0.08       -1.45      2.43 o 
   0  14   0       72.50       61.45      4.29 o 
   1  14   0       42.84       44.53      4.28 o 
   2  14   0       23.74       21.81      2.12 o 
   3  14   0       32.88       33.68      4.27 o 
   4  14   0       20.72       18.89      2.16 o 
   5  14   0        8.73        7.84      1.74 o 
   6  14   0       13.00       13.68      1.87 o 
   7  14   0        0.12       -1.69      1.69 o 
   1  15   0        3.27        2.22      1.52 o 
   2  15   0       35.50       38.14      4.87 o 
   3  15   0        0.62        2.18      1.69 o 
   4  15   0       24.74       28.90      2.53 o 
   5  15   0        0.06        2.61      1.75 o 
   6  15   0        3.81       -0.41      2.14 o 
   0  16   0        0.05        0.21      2.17 o 
   1  16   0       23.43       25.94      2.49 o 
   2  16   0        2.45        1.78      1.74 o 
   3  16   0      117.38      122.50      5.59 o 
   4  16   0       63.31       71.08      3.98 o 
   5  16   0       17.90       18.81      3.22 o 
   1  17   0       51.06       56.22      3.47 o 
   2  17   0       10.08       14.83      2.31 o 
   3  17   0        2.83        4.61      1.97 o 
   4  17   0        3.68        5.08      2.59 o 
   0  18   0        4.22        5.28      2.89 o 
   1  18   0        7.08        8.08      2.18 o 
   2  18   0        0.18        3.50      2.81 o 
 -10   1   1        2.89       -0.71      1.34 o 
  -9   1   1       47.20       53.66      2.17 o 
  -8   1   1       40.32       47.01      1.84 o 
  -7   1   1       23.00       21.87      1.26 o 
  -6   1   1      996.05      954.35      7.53 o 
  -5   1   1      504.25      574.27      4.91 o 
  -4   1   1      723.26      737.35      5.57 o 
  -3   1   1       52.69      111.65      1.48 o 
  -2   1   1     2075.31     2339.13     15.67 o 
  -1   1   1     6137.20     6082.70     45.78 o 
   0   1   1     1140.50      998.31      6.95 o 
   2   1   1     5039.69     4846.39     30.15 o 
   3   1   1     3727.99     4027.30     44.14 o 
   4   1   1     1375.31     1313.17      8.88 o 
   5   1   1      223.96      190.58      2.88 o 
   6   1   1       44.40       48.44      1.95 o 
   7   1   1       70.84       66.93      1.84 o 
   8   1   1        3.02        4.28      1.33 o 
   9   1   1        5.25        1.92      1.17 o 
  10   1   1       12.49       11.34      2.91 o 
 -10   2   1        0.23       -1.35      1.39 o 
  -9   2   1       34.10       36.83      2.60 o 
  -8   2   1       28.86       26.58      1.90 o 
  -7   2   1       21.59       25.63      1.34 o 
  -6   2   1      454.96      447.29      4.47 o 
  -5   2   1      458.66      464.76      4.26 o 
  -4   2   1     1566.98     1727.44     16.53 o 
  -3   2   1      658.67      794.51      8.60 o 
  -2   2   1        8.70       14.90      1.64 o 
  -1   2   1     3796.00     3993.07     25.73 o 
   0   2   1      245.45      306.80      2.15 o 
   1   2   1        9.03        1.63      0.27 o 
   2   2   1       62.61       67.93      1.11 o 
   3   2   1      635.46      849.34      6.04 o 
   4   2   1     1379.40     1495.38      9.96 o 
   5   2   1       13.14       21.14      1.02 o 
   6   2   1       36.35       25.40      1.24 o 
   7   2   1       28.63       28.81      1.35 o 
   8   2   1       65.46       59.15      1.94 o 
   9   2   1        0.49       -1.25      1.25 o 
  10   2   1        7.60        8.40      1.64 o 
 -10   3   1       16.28       15.94      2.46 o 
  -9   3   1       14.85       16.06      1.73 o 
  -8   3   1       29.15       22.89      2.15 o 
  -7   3   1       79.61       85.86      2.39 o 
  -6   3   1       31.45       29.56      1.70 o 
  -5   3   1       29.63       38.45      1.69 o 
  -4   3   1       58.11       64.40      1.37 o 
  -3   3   1       11.22        1.68      0.97 o 
  -2   3   1       31.45       47.06      0.87 o 
  -1   3   1        7.42        7.28      0.68 o 
   0   3   1     6930.61     6865.20     42.17 o 
   1   3   1     2952.25     2985.78     18.35 o 
   2   3   1       54.78       29.87      0.70 o 
   3   3   1      273.90      248.86      2.65 o 
   4   3   1      651.04      623.94      4.93 o 
   5   3   1        0.02        1.26      0.67 o 
   6   3   1      114.08      122.25      2.20 o 
   7   3   1        6.65        6.01      0.94 o 
   8   3   1        0.45       -0.97      0.97 o 
   9   3   1        0.22       -1.05      1.22 o 
  10   3   1        0.25        1.02      1.42 o 
 -10   4   1       20.41       20.14      2.03 o 
  -9   4   1        9.35        9.79      1.67 o 
  -8   4   1       49.62       46.22      2.19 o 
  -7   4   1       16.58       22.29      1.53 o 
  -6   4   1       15.60       15.20      1.07 o 
  -5   4   1      114.31      117.48      2.02 o 
  -4   4   1        4.94        1.00      0.54 o 
  -3   4   1       55.57       66.64      1.21 o 
  -2   4   1     1147.23     1113.87      9.32 o 
  -1   4   1      978.70      989.67      8.47 o 
   0   4   1     2986.90     3044.27     33.03 o 
   1   4   1      139.68      135.25      1.75 o 
   2   4   1      425.28      471.01      3.54 o 
   3   4   1      244.94      192.47      2.05 o 
   4   4   1       68.08       65.02      1.38 o 
   5   4   1      108.02      123.53      2.05 o 
   6   4   1      115.93       93.96      1.97 o 
   7   4   1        9.48       10.55      1.25 o 
   8   4   1        0.04       -1.01      1.01 o 
   9   4   1        1.25       -0.85      1.30 o 
  10   4   1        0.58       -0.45      2.30 o 
 -10   5   1       11.29       13.34      2.92 o 
  -9   5   1       12.19       11.07      2.14 o 
  -8   5   1        1.27        0.99      1.18 o 
  -7   5   1       93.65      104.77      2.77 o 
  -6   5   1       93.03       96.31      2.49 o 
  -5   5   1        0.79        1.14      0.74 o 
  -4   5   1      731.36      792.48      6.01 o 
  -3   5   1       33.99       23.71      0.90 o 
  -2   5   1      474.39      522.03      5.86 o 
  -1   5   1       28.11       45.26      2.76 o 
   0   5   1        2.23        7.96      0.42 o 
   1   5   1       73.70       50.97      1.18 o 
   2   5   1      147.60      145.34      1.54 o 
   3   5   1      152.19      193.81      2.71 o 
   4   5   1      177.59      159.34      2.37 o 
   5   5   1        4.01        4.36      1.06 o 
   6   5   1        0.03       -0.74      0.92 o 
   7   5   1        6.07        5.28      1.18 o 
   8   5   1       16.07       15.70      1.56 o 
   9   5   1        0.21        0.73      1.42 o 
  10   5   1        0.07       -2.15      2.15 o 
  -9   6   1       18.35       24.06      2.07 o 
  -8   6   1        3.94        5.32      1.38 o 
  -7   6   1       45.77       46.95      2.12 o 
  -6   6   1      125.00      128.90      3.38 o 
  -5   6   1        2.56        3.55      0.95 o 
  -4   6   1      688.66      648.73      6.44 o 
  -3   6   1     1449.92     1515.16     11.96 o 
  -2   6   1      206.36      242.03      3.01 o 
  -1   6   1     3508.67     3706.79     54.23 o 
   0   6   1     8967.65     9172.57     64.80 o 
   1   6   1       32.99       34.78      1.12 o 
   2   6   1     1582.45     1792.70     13.49 o 
   3   6   1      365.87      312.22      4.87 o 
   4   6   1      444.51      479.30      7.96 o 
   5   6   1      411.25      430.57      5.14 o 
   6   6   1       37.61       28.95      1.64 o 
   7   6   1        0.32        0.00      1.02 o 
   8   6   1        4.29        4.62      1.33 o 
   9   6   1        3.34        4.99      1.59 o 
  -9   7   1        0.43        0.50      1.45 o 
  -8   7   1       13.70       13.44      1.87 o 
  -7   7   1       16.32       13.35      1.48 o 
  -6   7   1        3.50        3.71      1.13 o 
  -5   7   1      165.83      149.13      3.00 o 
  -4   7   1        0.19        2.56      0.91 o 
  -3   7   1      347.46      342.04      4.55 o 
  -2   7   1     1771.43     1697.95     13.06 o 
  -1   7   1      124.13      139.10      3.16 o 
   0   7   1       10.95       16.96      0.76 o 
   1   7   1      499.76      514.16      4.89 o 
   2   7   1       49.17       44.26      1.80 o 
   3   7   1       93.39       97.07      2.95 o 
   4   7   1       28.97       28.10      1.46 o 
   5   7   1        1.63        1.47      0.96 o 
   6   7   1       15.62       16.85      1.44 o 
   7   7   1        3.24        4.12      1.26 o 
   8   7   1        4.25        2.40      1.31 o 
   9   7   1        0.57       -1.39      1.39 o 
  -9   8   1        0.03       -1.22      1.22 o 
  -8   8   1       13.59       13.09      1.75 o 
  -7   8   1       34.17       30.88      1.93 o 
  -6   8   1        4.38        6.22      1.27 o 
  -5   8   1      215.67      210.98      3.62 o 
  -4   8   1       89.74       74.12      5.39 o 
  -3   8   1       43.45       45.79      2.12 o 
  -2   8   1       22.71       27.26      1.36 o 
  -1   8   1      209.21      161.60      2.50 o 
   0   8   1      423.15      413.58      3.43 o 
   1   8   1       51.26       50.09      1.58 o 
   2   8   1      482.05      437.68      4.71 o 
   3   8   1      195.30      161.64      3.38 o 
   4   8   1        1.27        2.05      1.00 o 
   5   8   1      175.19      166.19      3.22 o 
   6   8   1      168.88      151.78      4.59 o 
   7   8   1       14.06       13.90      1.51 o 
   8   8   1       36.36       41.40      2.32 o 
   9   8   1       24.30       26.66      3.63 o 
  -9   9   1        8.05        8.60      2.72 o 
  -8   9   1        0.57       -1.06      2.04 o 
  -7   9   1       10.25        8.00      1.46 o 
  -6   9   1       12.03        9.26      1.86 o 
  -5   9   1       29.28       36.45      1.85 o 
  -4   9   1       43.94       42.01      1.87 o 
  -3   9   1       71.78       78.37      2.21 o 
  -2   9   1       87.81       72.61      2.03 o 
  -1   9   1       47.16       44.65      1.61 o 
   0   9   1      156.04      147.56      1.91 o 
   1   9   1      164.47      212.24      3.00 o 
   2   9   1       31.80       32.88      1.50 o 
   3   9   1       59.89       68.73      2.11 o 
   4   9   1       23.42       23.54      1.58 o 
   5   9   1       12.71       16.08      1.41 o 
   6   9   1       17.19       13.73      2.38 o 
   7   9   1        9.08       10.73      1.49 o 
   8   9   1        1.37       -0.57      1.35 o 
   9   9   1        1.45       -0.45      2.19 o 
  -8  10   1        0.43       -1.51      1.51 o 
  -7  10   1        6.14        8.38      1.59 o 
  -6  10   1       10.99        8.39      1.39 o 
  -5  10   1        2.86        5.01      1.23 o 
  -4  10   1      229.62      203.74      3.61 o 
  -3  10   1      144.42      122.67      2.72 o 
  -2  10   1      186.09      168.76      3.02 o 
  -1  10   1      690.73      643.75      8.98 o 
   0  10   1        1.06        1.07      0.89 o 
   1  10   1       11.89       17.54      2.76 o 
   2  10   1      449.67      411.75      4.85 o 
   3  10   1      230.10      213.16      3.46 o 
   4  10   1       19.54       17.33      1.36 o 
   5  10   1      207.79      196.07      3.71 o 
   6  10   1       88.74       96.51      2.87 o 
   7  10   1        4.04        3.67      1.81 o 
   8  10   1       34.21       36.63      2.39 o 
  -8  11   1        0.00       -1.22      1.53 o 
  -7  11   1        3.92        4.48      1.52 o 
  -6  11   1       17.36       14.88      1.66 o 
  -5  11   1        9.27       11.25      1.71 o 
  -4  11   1        3.85        4.33      1.16 o 
  -3  11   1        4.01        5.54      1.16 o 
  -2  11   1        7.76       19.43      2.09 o 
  -1  11   1       72.67       76.24      2.14 o 
   0  11   1       11.35       14.51      1.55 o 
   1  11   1        6.38        3.34      0.91 o 
   2  11   1       22.20       21.40      1.35 o 
   3  11   1       94.17       78.13      2.32 o 
   4  11   1       16.87       17.16      1.46 o 
   5  11   1       54.19       49.23      2.22 o 
   6  11   1       12.54       10.80      1.50 o 
   7  11   1        0.56       -1.02      1.33 o 
   8  11   1        0.22       -1.48      1.48 o 
  -8  12   1       16.03       22.54      3.30 o 
  -7  12   1       23.06       26.63      2.12 o 
  -6  12   1        0.98        1.97      1.34 o 
  -5  12   1       47.16       46.84      2.27 o 
  -4  12   1      106.44       92.59      2.74 o 
  -3  12   1        3.71        2.88      1.54 o 
  -2  12   1        7.72        9.24      1.34 o 
  -1  12   1       11.66       14.40      1.66 o 
   0  12   1       42.30       42.63      2.59 o 
   1  12   1        6.99        5.03      1.38 o 
   2  12   1      229.06      222.88      5.82 o 
   3  12   1      161.76      151.13      3.18 o 
   4  12   1       12.51       13.90      1.64 o 
   5  12   1       34.94       33.15      1.95 o 
   6  12   1        3.66        3.42      1.43 o 
   7  12   1        3.24        5.57      1.60 o 
   8  12   1        0.27        1.14      2.21 o 
  -7  13   1        1.13       -0.17      1.98 o 
  -6  13   1       32.48       34.27      2.22 o 
  -5  13   1       35.20       32.64      2.05 o 
  -4  13   1       13.36       13.47      1.52 o 
  -3  13   1       26.42       25.66      2.17 o 
  -2  13   1        7.98       11.03      1.72 o 
  -1  13   1       16.82       15.97      1.78 o 
   0  13   1       10.46       13.11      1.71 o 
   1  13   1       17.00       22.67      3.55 o 
   2  13   1        2.46        6.95      2.15 o 
   3  13   1       27.37       29.52      2.40 o 
   4  13   1       23.51       28.15      1.80 o 
   5  13   1       11.57       10.42      1.72 o 
   6  13   1        0.07        1.04      1.33 o 
   7  13   1        4.82        6.70      1.74 o 
  -7  14   1        1.11       -2.77      2.77 o 
  -6  14   1        0.89       -0.85      3.02 o 
  -5  14   1        1.66       -0.95      1.27 o 
  -4  14   1       28.02       21.98      2.26 o 
  -3  14   1        0.97        0.62      1.48 o 
  -2  14   1       13.77       10.49      1.76 o 
  -1  14   1       44.10       43.31      2.64 o 
   0  14   1       12.11       16.26      2.38 o 
   1  14   1        9.40       11.31      1.79 o 
   2  14   1       62.83       64.81      3.09 o 
   3  14   1       52.37       55.69      2.95 o 
   4  14   1        0.03       -1.19      1.35 o 
   5  14   1        8.70        8.32      1.53 o 
   6  14   1        6.03        2.77      2.51 o 
   7  14   1        4.62        0.49      2.47 o 
  -6  15   1        9.09        5.47      2.57 o 
  -5  15   1       23.40       23.19      4.76 o 
  -4  15   1       22.93       23.21      2.41 o 
  -3  15   1       75.68       78.88      3.63 o 
  -2  15   1       11.76        8.14      1.85 o 
  -1  15   1       10.23       12.42      1.91 o 
   0  15   1       17.79       17.87      2.09 o 
   1  15   1       31.34       29.26      2.35 o 
   2  15   1        5.70        4.94      1.68 o 
   3  15   1        4.59        6.76      1.75 o 
   4  15   1       61.59       62.07      3.29 o 
   5  15   1       11.01       13.90      2.12 o 
   6  15   1        5.94        0.39      2.17 o 
  -5  16   1        3.46        1.78      2.32 o 
  -4  16   1        2.92        4.44      1.80 o 
  -3  16   1        0.55        3.36      1.90 o 
  -2  16   1       18.21       22.16      7.54 o 
  -1  16   1       15.45       13.84      2.12 o 
   0  16   1        0.44        0.32      1.59 o 
   1  16   1       22.35       26.89      2.47 o 
   2  16   1       26.75       27.97      2.53 o 
   3  16   1       14.46       16.51      3.85 o 
   4  16   1        5.27        8.79      1.95 o 
   5  16   1        6.96        4.93      2.36 o 
  -3  17   1       32.06       35.37      3.00 o 
  -2  17   1      105.17       96.56      4.74 o 
  -1  17   1       11.46       23.21      2.61 o 
   0  17   1       22.36       30.02      3.09 o 
   1  17   1       70.66       84.04      4.00 o 
   2  17   1       25.68       27.88      2.70 o 
   3  17   1        9.16        8.16      2.12 o 
   4  17   1       64.77       79.72      5.38 o 
  -1  18   1       15.91       13.95      2.41 o 
   0  18   1       44.05       52.47      3.38 o 
   1  18   1        5.23        2.13      1.85 o 
   2  18   1       52.88       58.72      5.00 o 
 -10   0   2       20.82       17.08      3.86 o 
  -9   0   2       96.09       87.25      3.58 o 
  -8   0   2        2.87        3.48      1.43 o 
  -7   0   2      398.85      430.27      6.57 o 
  -6   0   2      247.96      282.06      4.88 o 
  -5   0   2     1283.20     1242.47     12.57 o 
  -4   0   2     2310.02     2507.12     22.28 o 
  -3   0   2       19.02       19.26      1.50 o 
  -2   0   2     1489.50     1255.77     12.37 o 
  -1   0   2     7943.47     8315.22     96.27 o 
   1   0   2     9804.69    10024.59     86.67 o 
   2   0   2     4609.89     4712.79     65.14 o 
   3   0   2      139.47      156.24      2.44 o 
   4   0   2     3411.71     3590.72     30.93 o 
   5   0   2       58.89       61.02      2.85 o 
   6   0   2      114.44      137.78      4.57 o 
   7   0   2       62.10       59.71      2.50 o 
   8   0   2       10.35       14.83      1.71 o 
   9   0   2        0.81       -1.06      1.46 o 
  10   0   2       24.02       23.56      3.18 o 
 -10   1   2       12.45       11.27      1.85 o 
  -9   1   2        3.89        3.59      1.28 o 
  -8   1   2       49.12       49.93      1.92 o 
  -7   1   2       63.89       63.27      1.89 o 
  -6   1   2        4.21        6.49      1.02 o 
  -5   1   2      537.59      601.30      6.96 o 
  -4   1   2     1445.02     1432.77     11.98 o 
  -3   1   2      781.24      876.73      6.09 o 
  -2   1   2    14132.56    15143.86    104.70 o 
  -1   1   2        3.58        5.57      0.59 o 
   0   1   2      228.86      202.96      1.75 o 
   1   1   2      623.58      596.57      4.48 o 
   2   1   2     3681.00     4077.00     49.73 o 
   3   1   2      148.34      135.55      1.60 o 
   4   1   2       74.30       65.63      1.53 o 
   5   1   2        7.98        7.22      0.70 o 
   6   1   2        4.49        2.97      0.94 o 
   7   1   2        1.71        3.04      0.87 o 
   8   1   2        9.89       10.58      1.13 o 
   9   1   2        1.91        1.61      1.14 o 
  10   1   2        1.17        2.42      1.85 o 
 -10   2   2        8.28        8.90      1.83 o 
  -9   2   2       11.61        8.74      2.16 o 
  -8   2   2      174.02      173.86      3.10 o 
  -7   2   2        0.13       -0.80      0.80 o 
  -6   2   2     1223.24     1203.81      9.06 o 
  -5   2   2      928.45      891.72      6.86 o 
  -4   2   2      406.78      414.00      5.31 o 
  -3   2   2       42.19       58.22      1.13 o 
  -2   2   2      300.90      410.03      3.60 o 
  -1   2   2      324.12      372.41      3.12 o 
   0   2   2      370.35      295.10      2.15 o 
   1   2   2     1925.05     1722.25     18.43 o 
   2   2   2        9.06       22.01      0.64 o 
   3   2   2      137.94      159.80      1.79 o 
   4   2   2       80.74      105.37      5.20 o 
   5   2   2      570.11      602.52      5.10 o 
   6   2   2      543.84      498.28      4.77 o 
   7   2   2       26.81       28.51      1.58 o 
   8   2   2       72.35       73.18      2.07 o 
   9   2   2        0.03       -0.38      1.25 o 
  10   2   2        8.27        7.38      2.12 o 
 -10   3   2        4.49        3.55      1.64 o 
  -9   3   2        6.39        6.23      1.52 o 
  -8   3   2        0.09       -0.24      1.11 o 
  -7   3   2       78.47       75.96      2.04 o 
  -6   3   2      271.76      257.46      3.31 o 
  -5   3   2      116.08      107.01      3.54 o 
  -4   3   2      105.13       80.92      2.19 o 
  -3   3   2        9.93       23.74      0.85 o 
  -2   3   2      593.54      650.59      4.58 o 
  -1   3   2      237.05      262.49      2.14 o 
   0   3   2    17832.89    18401.18    345.15 o 
   1   3   2      134.82      180.66      1.63 o 
   2   3   2     1304.83     1206.02      7.76 o 
   3   3   2       47.61       76.97      1.40 o 
   4   3   2      379.86      454.82      3.92 o 
   5   3   2       10.78        9.39      0.80 o 
   6   3   2        5.64        9.61      1.26 o 
   7   3   2       14.43       10.82      1.04 o 
   8   3   2        0.11       -0.17      1.00 o 
   9   3   2       11.38       15.40      1.71 o 
  10   3   2        2.94       -2.51      2.51 o 
 -10   4   2        6.49        4.11      3.17 o 
  -9   4   2       60.56       59.66      2.65 o 
  -8   4   2        7.24        8.98      1.47 o 
  -7   4   2       68.16       57.74      2.21 o 
  -6   4   2      390.57      386.66      4.15 o 
  -5   4   2      211.58      214.57      2.76 o 
  -4   4   2       27.95       26.44      1.07 o 
  -3   4   2      293.54      312.48      5.27 o 
  -2   4   2     1673.68     1655.77     10.46 o 
  -1   4   2       36.25       46.00      2.17 o 
   0   4   2      246.43      240.10      2.02 o 
   1   4   2        0.80       11.33      0.68 o 
   2   4   2     1350.99     1379.67      8.84 o 
   3   4   2       11.31        9.98      0.55 o 
   4   4   2      224.31      210.88      2.42 o 
   5   4   2      417.77      425.83      4.06 o 
   6   4   2       70.86       64.64      1.71 o 
   7   4   2        8.82        7.23      1.16 o 
   8   4   2        4.43        4.28      1.21 o 
   9   4   2        5.27        6.54      1.71 o 
  10   4   2        2.08        5.43      2.74 o 
 -10   5   2        0.91       -1.26      2.21 o 
  -9   5   2       50.97       50.05      3.29 o 
  -8   5   2       10.73       12.23      1.50 o 
  -7   5   2      105.42       93.92      2.68 o 
  -6   5   2      597.36      565.76      6.39 o 
  -5   5   2        4.76        1.66      0.76 o 
  -4   5   2       16.32       12.89      1.10 o 
  -3   5   2      113.41      109.20      2.21 o 
  -2   5   2      148.53      164.68      2.86 o 
  -1   5   2      953.54      984.84      6.53 o 
   0   5   2     1437.80     1523.02      9.56 o 
   1   5   2        3.56        7.19      0.42 o 
   2   5   2       96.30       65.21      1.65 o 
   3   5   2        9.32       17.02      0.71 o 
   4   5   2      322.37      355.25      3.40 o 
   5   5   2        0.50        0.67      0.75 o 
   6   5   2       74.70       75.88      2.23 o 
   7   5   2        9.25        4.47      1.17 o 
   8   5   2        4.77        3.70      1.28 o 
   9   5   2       13.93        9.84      1.72 o 
  10   5   2        0.18        4.66      2.89 o 
  -9   6   2       11.28       16.27      1.92 o 
  -8   6   2       29.87       37.95      2.14 o 
  -7   6   2        3.71        4.99      1.24 o 
  -6   6   2        0.64        3.13      1.10 o 
  -5   6   2       35.03       40.11      1.84 o 
  -4   6   2       43.76       36.54      2.08 o 
  -3   6   2      149.65      146.94      2.46 o 
  -2   6   2      242.25      256.25      4.56 o 
  -1   6   2       90.05       77.91      1.08 o 
   0   6   2        0.32        1.55      0.38 o 
   1   6   2      104.17      118.97      1.42 o 
   2   6   2      758.10      730.81      5.26 o 
   3   6   2        2.65        2.74      0.42 o 
   4   6   2      175.51      173.03      2.91 o 
   5   6   2       25.86       28.51      1.53 o 
   6   6   2      167.26      149.97      3.08 o 
   7   6   2       19.86       23.30      1.64 o 
   8   6   2        0.01       -1.13      1.13 o 
   9   6   2        2.56        1.04      2.63 o 
  -9   7   2        6.76        7.23      1.72 o 
  -8   7   2        3.87        3.17      1.41 o 
  -7   7   2       40.81       35.55      1.96 o 
  -6   7   2      143.85      140.71      4.76 o 
  -5   7   2       24.64       25.66      1.55 o 
  -4   7   2      123.26      111.33      3.34 o 
  -3   7   2        0.83        2.62      1.00 o 
  -2   7   2       35.50       44.72      1.63 o 
  -1   7   2       42.48       25.50      1.18 o 
   0   7   2      744.29      807.51      6.83 o 
   1   7   2     1773.64     1662.33     11.41 o 
   2   7   2        0.94        8.99      0.82 o 
   3   7   2      409.71      426.60      6.22 o 
   4   7   2       81.82       73.88      2.55 o 
   5   7   2        0.09        0.59      0.90 o 
   6   7   2      157.47      163.60      3.28 o 
   7   7   2       76.84       80.49      2.58 o 
   8   7   2        6.99        7.99      1.48 o 
   9   7   2       47.53       52.07      6.74 o 
  -9   8   2       18.15       16.49      1.95 o 
  -8   8   2       12.56       13.11      1.69 o 
  -7   8   2        7.12       11.01      2.10 o 
  -6   8   2       51.66       49.26      2.18 o 
  -5   8   2       77.23       65.01      2.19 o 
  -4   8   2      144.27      140.00      2.87 o 
  -3   8   2       91.10      107.97      2.67 o 
  -2   8   2        4.95        8.68      0.97 o 
  -1   8   2       62.22       66.37      2.60 o 
   0   8   2       16.33        8.71      0.80 o 
   1   8   2       25.84       23.15      1.09 o 
   2   8   2      100.55       91.94      2.17 o 
   3   8   2      269.29      251.41      4.47 o 
   4   8   2       52.27       49.27      2.95 o 
   5   8   2      180.88      176.59      3.31 o 
   6   8   2      107.06       96.71      2.68 o 
   7   8   2       59.08       51.25      2.29 o 
   8   8   2        5.56        6.54      1.48 o 
   9   8   2        6.00        4.61      3.04 o 
  -9   9   2        0.51        0.07      2.15 o 
  -8   9   2       31.62       41.19      2.48 o 
  -7   9   2       52.53       57.53      2.52 o 
  -6   9   2        0.43        0.39      1.10 o 
  -5   9   2        2.42        0.69      1.21 o 
  -4   9   2      197.86      196.96      4.79 o 
  -3   9   2      352.35      328.33      4.35 o 
  -2   9   2       35.22       38.18      1.65 o 
  -1   9   2      678.74      611.98      5.97 o 
   0   9   2      559.09      575.63      6.49 o 
   1   9   2       49.60       48.32      1.62 o 
   2   9   2      137.41      131.14      2.55 o 
   3   9   2      332.85      322.96      4.28 o 
   4   9   2      349.09      330.84      8.71 o 
   5   9   2       16.24       14.74      1.95 o 
   6   9   2       47.09       51.12      2.70 o 
   7   9   2       22.57       26.73      1.89 o 
   8   9   2        2.86        3.38      2.25 o 
  -8  10   2        4.74        3.00      1.58 o 
  -7  10   2        0.00       -1.25      1.25 o 
  -6  10   2        1.40        1.05      1.30 o 
  -5  10   2       16.87       18.40      1.52 o 
  -4  10   2       52.71       54.61      2.40 o 
  -3  10   2       36.75       31.89      1.92 o 
  -2  10   2        8.39       10.75      1.52 o 
  -1  10   2        0.98        4.62      1.04 o 
   0  10   2        0.11        0.07      0.87 o 
   1  10   2        3.26        3.72      1.86 o 
   2  10   2       97.68       80.14      2.19 o 
   3  10   2       44.08       45.16      2.71 o 
   4  10   2        0.01        1.42      0.98 o 
   5  10   2        0.24        2.56      1.12 o 
   6  10   2       31.98       27.73      1.81 o 
   7  10   2        8.00        6.01      1.46 o 
   8  10   2        1.32       -0.33      1.53 o 
  -8  11   2        0.20        0.40      1.51 o 
  -7  11   2        5.40        7.20      1.69 o 
  -6  11   2        1.51        3.09      1.36 o 
  -5  11   2        7.30        4.51      1.31 o 
  -4  11   2       38.75       38.06      2.51 o 
  -3  11   2      132.53      114.17      2.76 o 
  -2  11   2      220.88      185.20      3.22 o 
  -1  11   2       53.73       58.85      2.01 o 
   0  11   2      263.45      221.56      4.53 o 
   1  11   2      159.01      151.42      2.72 o 
   2  11   2       29.18       32.80      1.66 o 
   3  11   2      228.19      218.30      5.11 o 
   4  11   2      264.88      253.39      4.14 o 
   5  11   2       22.21       22.15      1.64 o 
   6  11   2       68.05       61.78      2.54 o 
   7  11   2        9.17       11.85      1.67 o 
   8  11   2        5.97        5.86      4.40 o 
  -7  12   2        0.15       -0.25      1.44 o 
  -6  12   2       23.46       25.45      1.98 o 
  -5  12   2       33.60       33.66      1.99 o 
  -4  12   2        2.37        2.58      1.15 o 
  -3  12   2        6.81        4.54      1.19 o 
  -2  12   2       15.02       15.22      1.35 o 
  -1  12   2       26.62       32.74      2.04 o 
   0  12   2       79.31       79.29      2.95 o 
   1  12   2       54.13       59.46      2.65 o 
   2  12   2       90.10       76.60      2.25 o 
   3  12   2       48.52       47.26      2.43 o 
   4  12   2        6.66        6.57      1.26 o 
   5  12   2        0.22        3.46      1.20 o 
   6  12   2        3.98        3.81      1.54 o 
   7  12   2        0.56       -0.94      1.31 o 
  -7  13   2       10.39       11.68      1.89 o 
  -6  13   2        2.66        1.75      1.46 o 
  -5  13   2        2.33        0.90      1.26 o 
  -4  13   2      109.84      108.08      3.04 o 
  -3  13   2       64.42       66.72      3.11 o 
  -2  13   2       10.11        8.57      2.34 o 
  -1  13   2       17.81       22.36      1.94 o 
   0  13   2       70.46       61.93      2.84 o 
   1  13   2       20.86       25.90      3.75 o 
   2  13   2        4.74        3.41      1.45 o 
   3  13   2      124.67      107.44      3.66 o 
   4  13   2       70.83       73.51      2.57 o 
   5  13   2       29.40       31.10      1.97 o 
   6  13   2       18.63       20.25      1.91 o 
   7  13   2        1.12        0.54      1.65 o 
  -7  14   2        0.71       -2.90      2.90 o 
  -6  14   2        1.42       -2.00      2.55 o 
  -5  14   2       32.21       30.36      2.16 o 
  -4  14   2       71.39       62.94      3.25 o 
  -3  14   2       22.65       26.62      2.36 o 
  -2  14   2      220.55      197.11      5.00 o 
  -1  14   2       63.67       57.45      2.93 o 
   0  14   2       15.04       13.33      3.03 o 
   1  14   2       92.34       83.18      5.62 o 
   2  14   2      174.22      162.63      7.23 o 
   3  14   2        0.13       -0.99      1.88 o 
   4  14   2       90.17       81.76      3.55 o 
   5  14   2       29.11       34.53      2.17 o 
   6  14   2       13.10       13.05      1.99 o 
  -6  15   2        1.79       -0.15      2.19 o 
  -5  15   2        8.41       10.31      2.06 o 
  -4  15   2       17.70       20.90      2.38 o 
  -3  15   2       44.75       44.26      2.91 o 
  -2  15   2       15.69       15.79      2.13 o 
  -1  15   2       13.00       13.86      2.01 o 
   0  15   2       28.75       25.27      3.93 o 
   1  15   2        1.47        2.93      1.50 o 
   2  15   2       65.86       65.57      3.25 o 
   3  15   2       77.99       79.33      4.55 o 
   4  15   2        7.68        8.60      1.82 o 
   5  15   2       19.17       23.55      3.90 o 
   6  15   2       22.03       21.26      3.24 o 
  -5  16   2       13.27       11.43      3.00 o 
  -4  16   2       37.69       44.70      3.06 o 
  -3  16   2        0.04        0.69      3.99 o 
  -2  16   2       65.12       64.65      3.46 o 
  -1  16   2       31.93       29.57      2.94 o 
   0  16   2        5.05        3.86      2.49 o 
   1  16   2       20.30       19.95      3.59 o 
   2  16   2       43.15       39.23      2.76 o 
   3  16   2        9.36       12.82      2.10 o 
   4  16   2        8.69        9.71      1.97 o 
   5  16   2       47.05       50.06      4.35 o 
  -3  17   2       12.45       16.33      5.21 o 
  -2  17   2        1.03        4.46      1.94 o 
  -1  17   2        4.74        4.59      3.80 o 
   0  17   2       20.81       24.63      2.52 o 
   1  17   2        3.79        6.18      1.92 o 
   2  17   2        0.95       -0.10      3.16 o 
   3  17   2       19.55       18.21      2.36 o 
   4  17   2        2.52        1.44      2.17 o 
  -1  18   2        0.46        0.54      1.80 o 
   0  18   2        0.92        2.46      1.87 o 
   1  18   2        0.71       -1.65      1.65 o 
   2  18   2       13.33       16.58      3.17 o 
 -10   1   3        2.48        0.51      1.50 o 
  -9   1   3        9.38        5.83      1.29 o 
  -8   1   3        4.19        5.47      1.10 o 
  -7   1   3       58.39       55.11      2.46 o 
  -6   1   3       66.17       69.39      1.94 o 
  -5   1   3      571.42      593.67      5.14 o 
  -4   1   3      724.85      666.20      5.62 o 
  -3   1   3      221.15      236.53      2.37 o 
  -2   1   3    10936.25    11140.56     67.37 o 
  -1   1   3     1470.64     1534.10     10.97 o 
   0   1   3     1049.39     1070.18      6.76 o 
   1   1   3     1058.13     1131.95      8.83 o 
   2   1   3     1270.43     1425.48     17.02 o 
   3   1   3        2.26       11.36      0.87 o 
   4   1   3       75.54      102.16      2.43 o 
   5   1   3      211.11      221.33      2.68 o 
   6   1   3      949.70      900.49      7.22 o 
   7   1   3        5.97        6.55      1.27 o 
   8   1   3       52.34       51.40      1.85 o 
   9   1   3       41.27       43.89      1.93 o 
  10   1   3        1.58       -0.88      2.45 o 
 -10   2   3        8.02        5.39      3.08 o 
  -9   2   3        1.50        1.74      1.40 o 
  -8   2   3       17.38       14.14      1.32 o 
  -7   2   3        7.57        8.68      1.04 o 
  -6   2   3      313.42      285.69      3.54 o 
  -5   2   3      624.27      601.03      5.87 o 
  -4   2   3      378.52      357.07      3.39 o 
  -3   2   3     1246.96     1202.84      8.05 o 
  -2   2   3     2178.01     2321.93     14.17 o 
  -1   2   3     3275.35     3415.02     20.85 o 
   0   2   3      416.34      397.21      2.86 o 
   1   2   3     1002.02      978.03      6.31 o 
   2   2   3        0.47        3.06      0.33 o 
   3   2   3       42.30       71.78      1.18 o 
   4   2   3        0.03        0.76      0.43 o 
   5   2   3      280.79      254.93      2.91 o 
   6   2   3       54.22       53.10      1.58 o 
   7   2   3        6.48        6.66      1.10 o 
   8   2   3        2.04        1.95      0.93 o 
   9   2   3        0.34       -1.41      1.41 o 
  10   2   3        0.02       -1.63      2.40 o 
 -10   3   3        2.47       -0.72      2.68 o 
  -9   3   3        0.79       -0.27      1.32 o 
  -8   3   3       44.40       47.22      2.22 o 
  -7   3   3       58.82       61.71      1.92 o 
  -6   3   3        0.01        3.89      0.92 o 
  -5   3   3      211.37      228.45      2.89 o 
  -4   3   3      377.30      360.15      4.02 o 
  -3   3   3      151.96      139.68      1.78 o 
  -2   3   3      377.48      387.90      3.40 o 
  -1   3   3     5745.02     5639.64     34.49 o 
   0   3   3     9809.21     9912.71     59.96 o 
   1   3   3      456.92      472.50      3.39 o 
   2   3   3      528.51      505.47      3.74 o 
   3   3   3       84.51       67.19      1.18 o 
   4   3   3       19.13       28.16      1.00 o 
   5   3   3       49.87       51.66      1.39 o 
   6   3   3       34.17       29.66      1.25 o 
   7   3   3        0.01       -0.42      0.77 o 
   8   3   3       25.67       30.31      3.06 o 
   9   3   3        8.02        8.82      1.92 o 
 -10   4   3        4.75        1.88      1.65 o 
  -9   4   3        4.03        6.55      1.60 o 
  -8   4   3       23.08       25.20      2.77 o 
  -7   4   3        2.06        2.98      1.09 o 
  -6   4   3      359.68      362.56      4.03 o 
  -5   4   3      208.65      202.63      2.73 o 
  -4   4   3        0.46        1.72      0.87 o 
  -3   4   3      592.04      563.04      4.43 o 
  -2   4   3      197.59      194.46      2.20 o 
  -1   4   3     1317.51     1442.37      9.12 o 
   0   4   3     4873.54     5089.33     31.33 o 
   1   4   3      200.45      247.41      2.16 o 
   2   4   3      628.52      749.59      6.28 o 
   3   4   3        0.36        5.65      0.65 o 
   4   4   3       12.83       21.50      0.92 o 
   5   4   3      104.18       86.16      1.73 o 
   6   4   3       18.61       21.87      1.57 o 
   7   4   3       96.48      105.33      3.25 o 
   8   4   3       14.85       13.33      1.51 o 
   9   4   3       27.15       25.23      2.54 o 
 -10   5   3       15.14       13.99      3.11 o 
  -9   5   3        0.22       -1.17      1.33 o 
  -8   5   3       94.76       90.55      2.86 o 
  -7   5   3      105.78      104.83      2.84 o 
  -6   5   3       15.25       14.84      2.23 o 
  -5   5   3      259.52      263.38      3.18 o 
  -4   5   3      507.67      522.54      4.50 o 
  -3   5   3      101.92      105.52      1.62 o 
  -2   5   3        0.03        1.69      0.66 o 
  -1   5   3        9.09        7.57      0.68 o 
   0   5   3       96.82       91.47      1.26 o 
   1   5   3      127.26      187.07      1.88 o 
   2   5   3      769.16      698.27      5.03 o 
   3   5   3      789.65      768.46      6.44 o 
   4   5   3        5.48        9.25      0.69 o 
   5   5   3      414.36      408.57      4.79 o 
   6   5   3        4.09        1.52      1.20 o 
   7   5   3        5.29        3.11      1.04 o 
   8   5   3        7.94        7.25      1.38 o 
   9   5   3        0.23        0.44      1.87 o 
  -9   6   3        0.88        0.46      1.42 o 
  -8   6   3        3.08        1.87      1.69 o 
  -7   6   3        2.27        2.96      1.41 o 
  -6   6   3       52.10       50.96      2.50 o 
  -5   6   3      587.62      586.92      6.41 o 
  -4   6   3      151.26      158.13      2.87 o 
  -3   6   3      457.12      418.36      3.61 o 
  -2   6   3      136.77      160.78      1.78 o 
  -1   6   3      483.30      480.17      4.26 o 
   0   6   3     3592.53     3494.63     24.34 o 
   1   6   3      457.66      551.53      7.06 o 
   2   6   3      389.48      422.42      3.47 o 
   3   6   3      490.61      480.54      4.01 o 
   4   6   3      538.84      526.44      4.51 o 
   5   6   3       20.40       18.48      1.55 o 
   6   6   3       42.45       44.16      2.77 o 
   7   6   3       48.89       44.21      2.02 o 
   8   6   3        7.29        9.44      1.55 o 
   9   6   3       20.66       20.54      2.57 o 
  -9   7   3        0.76       -1.38      1.38 o 
  -8   7   3        0.65        0.39      1.31 o 
  -7   7   3       22.97       25.13      3.83 o 
  -6   7   3       18.48       14.39      1.47 o 
  -5   7   3       23.60       19.02      1.43 o 
  -4   7   3        0.01        0.22      1.09 o 
  -3   7   3       43.71       41.86      1.73 o 
  -2   7   3       91.33      115.03      2.55 o 
  -1   7   3       14.83       13.70      0.78 o 
   0   7   3       36.97       46.71      1.07 o 
   1   7   3       66.05       73.71      1.22 o 
   2   7   3     1211.46     1208.21      9.00 o 
   3   7   3      237.61      251.86      2.60 o 
   4   7   3        9.01       19.24      1.25 o 
   5   7   3      220.01      198.01      3.37 o 
   6   7   3        4.42        6.56      1.16 o 
   7   7   3       17.71       17.30      1.64 o 
   8   7   3       34.02       35.98      2.10 o 
   9   7   3        0.95       -1.62      1.93 o 
  -9   8   3       31.72       34.60      2.43 o 
  -8   8   3        1.08       -0.11      1.41 o 
  -7   8   3       77.50       75.14      3.37 o 
  -6   8   3      144.58      129.56      3.13 o 
  -5   8   3       69.69       72.34      2.32 o 
  -4   8   3       15.21       15.35      1.40 o 
  -3   8   3      206.65      172.81      3.01 o 
  -2   8   3      266.70      243.10      3.40 o 
  -1   8   3        0.42        3.75      0.47 o 
   0   8   3      360.09      312.35      2.92 o 
   1   8   3      778.47      681.93      5.15 o 
   2   8   3      146.61      147.58      3.00 o 
   3   8   3      297.93      286.59      4.15 o 
   4   8   3      363.90      338.16      6.45 o 
   5   8   3       12.46       10.56      1.22 o 
   6   8   3       46.34       37.61      1.88 o 
   7   8   3        9.26        9.44      1.58 o 
   8   8   3        0.42        1.23      1.82 o 
   9   8   3        1.38        0.62      2.68 o 
  -9   9   3        0.62       -0.24      2.29 o 
  -8   9   3        7.59       11.37      2.54 o 
  -7   9   3       16.51       18.69      1.80 o 
  -6   9   3       48.02       43.45      2.19 o 
  -5   9   3       34.25       28.31      1.70 o 
  -4   9   3       40.43       35.29      1.74 o 
  -3   9   3       60.87       61.45      2.14 o 
  -2   9   3      268.75      296.50      3.95 o 
  -1   9   3      127.71      119.95      4.07 o 
   0   9   3       13.45       16.07      0.86 o 
   1   9   3       27.26       33.02      1.37 o 
   2   9   3      531.17      510.45      5.45 o 
   3   9   3      150.89      130.95      2.66 o 
   4   9   3        0.46        0.37      0.92 o 
   5   9   3       46.94       44.05      1.95 o 
   6   9   3        0.73       -0.50      0.99 o 
   7   9   3       23.69       23.54      1.80 o 
   8   9   3       12.88       15.15      3.57 o 
  -8  10   3       15.10       13.11      1.87 o 
  -7  10   3       32.41       28.04      2.07 o 
  -6  10   3      143.31      139.48      3.44 o 
  -5  10   3        0.65       -0.38      1.06 o 
  -4  10   3      205.26      194.30      3.58 o 
  -3  10   3       25.51       26.56      1.55 o 
  -2  10   3       63.86       62.41      2.08 o 
  -1  10   3      104.85       97.15      2.37 o 
   0  10   3        3.43        3.98      0.71 o 
   1  10   3      486.99      455.74      6.65 o 
   2  10   3      138.27      121.35      4.73 o 
   3  10   3       70.64       73.39      2.16 o 
   4  10   3       34.90       32.67      1.66 o 
   5  10   3       44.84       40.77      1.98 o 
   6  10   3        0.66       -0.70      1.29 o 
   7  10   3       17.03       21.59      1.82 o 
   8  10   3       10.82       12.53      2.35 o 
  -8  11   3        3.29        1.69      2.31 o 
  -7  11   3        0.52        0.09      1.70 o 
  -6  11   3        0.71        2.15      1.30 o 
  -5  11   3        0.53       -0.74      1.37 o 
  -4  11   3       26.05       29.21      2.21 o 
  -3  11   3        2.96        7.41      1.23 o 
  -2  11   3        6.75        2.27      0.99 o 
  -1  11   3      242.96      241.83      3.63 o 
   0  11   3      289.49      279.49      5.13 o 
   1  11   3       31.54       37.28      2.74 o 
   2  11   3      250.03      226.54      3.54 o 
   3  11   3       42.63       41.88      2.64 o 
   4  11   3      191.87      181.80      3.51 o 
   5  11   3        5.35        9.06      1.32 o 
   6  11   3        0.04        1.01      1.47 o 
   7  11   3        0.76       -0.77      1.58 o 
   8  11   3        2.72        1.44      3.09 o 
  -7  12   3       12.45       12.62      1.84 o 
  -6  12   3        1.85        2.69      1.43 o 
  -5  12   3        0.01       -0.21      1.21 o 
  -4  12   3       19.90       16.77      1.58 o 
  -3  12   3       53.24       52.37      2.13 o 
  -2  12   3       16.19       16.39      1.40 o 
  -1  12   3        0.06       -1.17      1.17 o 
   0  12   3        0.06        2.85      1.30 o 
   1  12   3       40.80       48.47      4.88 o 
   2  12   3       39.55       44.22      1.82 o 
   3  12   3       51.91       63.00      2.25 o 
   4  12   3      250.00      237.83      6.97 o 
   5  12   3       18.20       21.98      1.68 o 
   6  12   3       53.92       55.73      2.56 o 
   7  12   3       23.76       28.35      2.78 o 
  -7  13   3        9.67        6.19      1.76 o 
  -6  13   3        0.11       -0.62      2.62 o 
  -5  13   3       17.81       14.20      1.68 o 
  -4  13   3       88.56       87.88      2.87 o 
  -3  13   3       19.34       25.42      2.22 o 
  -2  13   3        9.98        9.44      1.64 o 
  -1  13   3      106.29      109.65      3.90 o 
   0  13   3       18.80       20.77      2.89 o 
   1  13   3        4.45        6.90      1.55 o 
   2  13   3      169.86      154.04      4.16 o 
   3  13   3       16.94       20.87      1.98 o 
   4  13   3       15.13       13.64      1.48 o 
   5  13   3       58.38       62.89      2.58 o 
   6  13   3        5.75        5.99      1.53 o 
   7  13   3        0.83        2.23      2.23 o 
  -7  14   3        0.83       -2.92      2.92 o 
  -6  14   3        5.65        3.67      1.81 o 
  -5  14   3        0.65       -1.31      1.31 o 
  -4  14   3       31.83       37.27      2.67 o 
  -3  14   3      117.76      112.75      4.01 o 
  -2  14   3       36.95       41.18      2.66 o 
  -1  14   3        4.26        2.09      1.62 o 
   0  14   3       57.31       53.81      2.81 o 
   1  14   3       34.75       43.28      3.68 o 
   2  14   3        3.64        8.77      1.76 o 
   3  14   3        8.25       11.15      2.07 o 
   4  14   3       68.90       65.13      5.01 o 
   5  14   3        0.55        0.43      1.52 o 
   6  14   3       38.16       39.75      2.73 o 
  -5  15   3       13.76       13.77      2.26 o 
  -4  15   3       64.44       63.71      3.46 o 
  -3  15   3        2.43        0.23      1.63 o 
  -2  15   3       13.29       13.40      2.03 o 
  -1  15   3       74.38       67.81      3.30 o 
   0  15   3       12.92       11.92      1.87 o 
   1  15   3        1.66        3.74      1.54 o 
   2  15   3       42.67       41.70      2.77 o 
   3  15   3       17.62       18.88      3.87 o 
   4  15   3        1.74        1.61      2.01 o 
   5  15   3       11.70       13.53      2.12 o 
  -4  16   3       15.63       18.25      2.46 o 
  -3  16   3       78.16       87.63      4.03 o 
  -2  16   3       26.59       24.62      3.53 o 
  -1  16   3        8.41        8.40      3.07 o 
   0  16   3       34.69       35.90      2.70 o 
   1  16   3        5.36        2.68      1.70 o 
   2  16   3        0.43        0.00      2.59 o 
   3  16   3        2.58        1.29      1.57 o 
   4  16   3        4.45        1.39      1.85 o 
   5  16   3        0.04        2.75      2.44 o 
  -3  17   3       11.62       11.93      2.41 o 
  -2  17   3        1.97        9.57      2.09 o 
  -1  17   3       26.99       28.90      2.68 o 
   0  17   3       17.79       23.72      6.52 o 
   1  17   3        1.28        2.72      1.71 o 
   2  17   3       31.97       38.87      6.94 o 
   3  17   3       25.43       35.90      3.04 o 
   4  17   3        4.08        1.78      2.10 o 
  -1  18   3        3.38        7.38      2.96 o 
   0  18   3        1.82        3.90      1.81 o 
   1  18   3        0.97        4.81      2.68 o 
   2  18   3        6.87       10.34      2.87 o 
 -10   0   4        1.08       -3.37      3.37 o 
  -9   0   4        1.60        2.58      2.64 o 
  -8   0   4        1.74        2.81      1.50 o 
  -7   0   4       45.24       56.27      2.60 o 
  -6   0   4      299.23      306.90      5.64 o 
  -5   0   4       31.24       25.95      1.66 o 
  -4   0   4      797.09      764.97      8.27 o 
  -3   0   4      162.64      176.52      3.12 o 
  -2   0   4     3956.51     4181.25     36.27 o 
  -1   0   4     4012.50     4466.36     39.14 o 
   1   0   4      197.82      221.32      4.78 o 
   2   0   4      421.49      303.28      7.62 o 
   3   0   4      346.44      380.29      4.44 o 
   4   0   4       19.34       12.17      1.31 o 
   5   0   4        5.09        9.41      1.09 o 
   6   0   4       85.21       90.50      2.67 o 
   7   0   4      156.78      140.63      3.54 o 
   8   0   4        2.25        3.61      1.59 o 
   9   0   4      109.36      126.44      5.86 o 
  10   0   4       20.85       27.60      3.73 o 
 -10   1   4        1.72       -1.53      1.53 o 
  -9   1   4        1.23        0.09      1.19 o 
  -8   1   4        9.83        9.83      1.24 o 
  -7   1   4        5.06        5.34      1.01 o 
  -6   1   4       14.50       13.96      1.22 o 
  -5   1   4        1.61        2.30      0.79 o 
  -4   1   4       62.10       69.57      1.50 o 
  -3   1   4      174.42      183.19      2.09 o 
  -2   1   4        2.30        4.95      0.98 o 
  -1   1   4     2517.93     2407.71     19.14 o 
   0   1   4      718.81      679.90     13.11 o 
   1   1   4     1630.89     1555.99      9.79 o 
   2   1   4      328.49      323.34      3.01 o 
   3   1   4        0.19        5.44      0.46 o 
   4   1   4        1.82        1.70      0.57 o 
   5   1   4       17.04       18.38      1.16 o 
   6   1   4       14.05       17.97      1.70 o 
   7   1   4       20.46       21.46      1.29 o 
   8   1   4        0.31       -0.79      0.87 o 
   9   1   4       10.37       10.37      1.95 o 
  10   1   4        6.05       10.49      3.07 o 
 -10   2   4        4.68        1.13      1.61 o 
  -9   2   4        7.42        5.32      2.42 o 
  -8   2   4        2.85        2.65      1.08 o 
  -7   2   4      132.35      137.28      2.61 o 
  -6   2   4      769.28      754.20      6.48 o 
  -5   2   4        4.86        5.02      0.86 o 
  -4   2   4     1267.81     1324.73      9.12 o 
  -3   2   4       77.65       63.65      1.29 o 
  -2   2   4     2819.51     2966.64     19.21 o 
  -1   2   4      594.34      658.02      5.42 o 
   0   2   4     1374.03     1259.56      7.88 o 
   1   2   4     1185.99     1275.54      8.02 o 
   2   2   4      295.33      249.03      2.18 o 
   3   2   4     2575.11     2613.24     18.53 o 
   4   2   4       38.97       53.64      1.22 o 
   5   2   4      231.90      235.76      2.82 o 
   6   2   4       42.59       48.36      1.46 o 
   7   2   4        1.78        1.70      0.76 o 
   8   2   4        0.10       -0.91      1.56 o 
   9   2   4       17.19       19.20      3.30 o 
 -10   3   4        0.94       -0.27      1.57 o 
  -9   3   4        5.56        3.08      1.48 o 
  -8   3   4        2.75        1.69      1.18 o 
  -7   3   4       15.97       18.80      1.33 o 
  -6   3   4       27.46       26.86      1.33 o 
  -5   3   4      534.09      526.40      4.82 o 
  -4   3   4      239.45      253.52      3.10 o 
  -3   3   4      111.43      117.57      2.46 o 
  -2   3   4        4.93        7.57      0.53 o 
  -1   3   4       79.48       97.25      1.71 o 
   0   3   4     1646.85     1580.17      9.80 o 
   1   3   4       43.89       14.26      0.54 o 
   2   3   4       44.39       61.56      1.04 o 
   3   3   4        0.27        0.95      0.39 o 
   4   3   4      560.85      510.60      4.31 o 
   5   3   4        0.29        0.86      0.58 o 
   6   3   4       43.85       40.49      1.39 o 
   7   3   4       14.65       18.54      1.35 o 
   8   3   4        9.00        7.87      1.95 o 
   9   3   4       17.82       26.83      3.54 o 
 -10   4   4        3.76        1.31      2.01 o 
  -9   4   4       10.27        9.17      1.66 o 
  -8   4   4        5.39        4.85      1.33 o 
  -7   4   4      135.01      128.38      3.05 o 
  -6   4   4      229.09      212.82      3.03 o 
  -5   4   4      109.90      104.74      3.29 o 
  -4   4   4      197.49      211.23      2.61 o 
  -3   4   4       18.57       30.84      1.08 o 
  -2   4   4        0.16        1.79      0.45 o 
  -1   4   4       69.22       80.71      1.22 o 
   0   4   4      151.20      221.12      2.06 o 
   1   4   4      509.19      493.36      3.68 o 
   2   4   4       32.20       32.25      0.86 o 
   3   4   4        9.88       10.86      0.62 o 
   4   4   4       12.58       11.38      1.00 o 
   5   4   4       45.83       42.19      1.32 o 
   6   4   4       92.28       93.13      1.92 o 
   7   4   4       79.25       77.68      2.85 o 
   8   4   4        9.47        7.03      4.36 o 
   9   4   4       22.34       23.03      3.54 o 
  -9   5   4        8.24        5.27      1.59 o 
  -8   5   4        0.42        0.99      1.23 o 
  -7   5   4       31.76       29.39      3.41 o 
  -6   5   4      211.01      215.60      7.27 o 
  -5   5   4     1202.06     1112.59      9.47 o 
  -4   5   4       19.89       16.40      0.95 o 
  -3   5   4      401.85      432.27      3.77 o 
  -2   5   4      208.53      139.13      1.74 o 
  -1   5   4      171.72      220.06      2.25 o 
   0   5   4      809.30      732.60      5.14 o 
   1   5   4     2204.90     2120.54     13.13 o 
   2   5   4     1275.55     1403.29      9.17 o 
   3   5   4      784.73      870.32      6.29 o 
   4   5   4     1136.95     1078.51      7.79 o 
   5   5   4       38.59       39.47      1.30 o 
   6   5   4      177.85      158.49      2.55 o 
   7   5   4        0.78        1.45      1.06 o 
   8   5   4       21.11       23.74      2.56 o 
   9   5   4       21.44       23.74      3.56 o 
  -9   6   4        6.38        4.25      1.62 o 
  -8   6   4        0.04        0.59      1.56 o 
  -7   6   4       12.66       10.15      1.37 o 
  -6   6   4       37.16       36.61      2.25 o 
  -5   6   4        1.72        1.57      1.92 o 
  -4   6   4       81.55       72.91      1.69 o 
  -3   6   4      716.11      715.39      5.50 o 
  -2   6   4      189.81      201.98      2.75 o 
  -1   6   4     1454.36     1473.58     14.08 o 
   0   6   4       74.61       73.21      1.79 o 
   1   6   4      100.61      121.78      1.79 o 
   2   6   4        0.10        1.18      0.41 o 
   3   6   4       49.44       51.83      1.21 o 
   4   6   4      557.87      554.40      5.91 o 
   5   6   4       11.59       16.97      1.20 o 
   6   6   4      185.35      177.93      3.31 o 
   7   6   4        8.45        7.60      1.30 o 
   8   6   4        9.87       10.31      1.95 o 
   9   6   4        1.37        2.21      2.66 o 
  -9   7   4        6.84        8.60      1.76 o 
  -8   7   4       18.14       19.57      2.72 o 
  -7   7   4        3.99        2.25      1.26 o 
  -6   7   4      188.68      187.57      3.65 o 
  -5   7   4      285.74      264.83      4.58 o 
  -4   7   4        0.82        0.68      0.90 o 
  -3   7   4      253.58      261.26      3.65 o 
  -2   7   4      824.19      788.21      8.33 o 
  -1   7   4       48.78       55.77      1.17 o 
   0   7   4        5.69       13.37      0.77 o 
   1   7   4       46.84       49.09      1.17 o 
   2   7   4      334.83      338.36      3.10 o 
   3   7   4       21.94       20.48      0.88 o 
   4   7   4      294.61      280.69      3.85 o 
   5   7   4      405.92      401.09      5.00 o 
   6   7   4       21.67       17.36      1.72 o 
   7   7   4       84.18       75.00      2.83 o 
   8   7   4       30.33       30.59      2.66 o 
  -9   8   4        1.31       -1.51      1.65 o 
  -8   8   4        0.27        0.48      1.39 o 
  -7   8   4       29.27       32.10      2.02 o 
  -6   8   4        7.87       10.92      1.44 o 
  -5   8   4       18.87       19.34      1.51 o 
  -4   8   4      159.70      147.44      3.02 o 
  -3   8   4       19.24       17.21      1.31 o 
  -2   8   4       86.21       87.85      3.12 o 
  -1   8   4        0.76        3.70      0.55 o 
   0   8   4       21.96       19.19      0.87 o 
   1   8   4       18.00       14.92      0.79 o 
   2   8   4      123.88      117.63      1.68 o 
   3   8   4      137.33      131.50      2.57 o 
   4   8   4      424.74      420.74      5.05 o 
   5   8   4        0.15        1.49      0.92 o 
   6   8   4       95.08       95.63      2.66 o 
   7   8   4       41.88       48.43      2.28 o 
   8   8   4        5.96        5.26      2.14 o 
  -8   9   4       70.70       74.05      3.06 o 
  -7   9   4       12.80       10.79      1.58 o 
  -6   9   4      138.86      133.86      3.27 o 
  -5   9   4      280.68      248.24      4.17 o 
  -4   9   4       27.68       25.49      3.72 o 
  -3   9   4       93.76       92.58      3.27 o 
  -2   9   4       29.50       30.63      1.58 o 
  -1   9   4      167.22      162.71      2.85 o 
   0   9   4       55.22       54.70      1.37 o 
   1   9   4      528.01      485.52      4.14 o 
   2   9   4       58.94       63.08      1.84 o 
   3   9   4      208.30      194.04      4.89 o 
   4   9   4      119.45      127.84      3.41 o 
   5   9   4       16.20       20.26      1.80 o 
   6   9   4       32.42       33.27      1.85 o 
   7   9   4        2.05       -1.64      1.64 o 
   8   9   4        0.04        1.12      1.87 o 
  -8  10   4        0.11       -1.64      1.73 o 
  -7  10   4        0.42       -1.32      1.32 o 
  -6  10   4        0.35       -0.01      1.27 o 
  -5  10   4       14.96       16.36      1.57 o 
  -4  10   4       45.25       40.72      3.09 o 
  -3  10   4      349.23      322.31      4.49 o 
  -2  10   4        6.17        5.76      1.14 o 
  -1  10   4      317.36      280.18      3.89 o 
   0  10   4       88.20      100.06      2.31 o 
   1  10   4      521.09      501.25      5.40 o 
   2  10   4        6.01        5.33      0.95 o 
   3  10   4       88.64       96.14      3.07 o 
   4  10   4       24.90       18.84      1.72 o 
   5  10   4       11.61        9.04      1.51 o 
   6  10   4        3.21        3.62      1.21 o 
   7  10   4       23.50       21.56      2.40 o 
   8  10   4        5.97        4.22      2.19 o 
  -8  11   4        5.17        3.41      1.74 o 
  -7  11   4        4.60        9.32      1.73 o 
  -6  11   4       11.18        9.36      1.56 o 
  -5  11   4        3.12        0.41      1.19 o 
  -4  11   4       11.32        9.63      1.37 o 
  -3  11   4       66.90       61.05      2.24 o 
  -2  11   4      104.67       97.85      2.91 o 
  -1  11   4       30.51       25.10      1.43 o 
   0  11   4       70.79       73.08      2.80 o 
   1  11   4       11.65       14.20      1.58 o 
   2  11   4      103.18      100.13      3.18 o 
   3  11   4       66.83       70.42      2.25 o 
   4  11   4        6.04        9.51      1.28 o 
   5  11   4      124.38      123.64      3.12 o 
   6  11   4        0.07        0.41      1.43 o 
   7  11   4       14.95       16.70      2.45 o 
   8  11   4       23.39       25.10      4.05 o 
  -7  12   4        8.36        7.18      1.73 o 
  -6  12   4       19.67       19.28      1.90 o 
  -5  12   4        4.89        3.84      1.32 o 
  -4  12   4       62.71       60.41      2.44 o 
  -3  12   4       14.04       10.67      1.37 o 
  -2  12   4        3.60        3.73      1.10 o 
  -1  12   4       41.68       40.57      3.22 o 
   0  12   4      234.76      230.10      4.85 o 
   1  12   4      130.66      128.25      3.65 o 
   2  12   4       52.03       52.80      2.09 o 
   3  12   4      176.34      180.33      3.44 o 
   4  12   4        6.15        9.00      1.29 o 
   5  12   4       53.02       53.74      2.35 o 
   6  12   4        7.19        7.58      1.49 o 
   7  12   4        0.79        2.91      1.94 o 
  -7  13   4        0.49       -0.33      1.62 o 
  -6  13   4       12.82        9.15      1.72 o 
  -5  13   4        8.21        7.95      1.57 o 
  -4  13   4       12.78       13.29      1.61 o 
  -3  13   4       24.36       20.73      5.19 o 
  -2  13   4      338.39      355.57      6.60 o 
  -1  13   4       71.08       64.53      2.99 o 
   0  13   4      256.71      250.92      5.36 o 
   1  13   4      136.16      121.42      3.75 o 
   2  13   4       22.98       21.72      1.97 o 
   3  13   4        9.79       12.65      1.74 o 
   4  13   4        0.26       -0.25      1.07 o 
   5  13   4       67.47       77.25      2.79 o 
   6  13   4        6.53        5.84      2.09 o 
   7  13   4       25.96       31.44      2.92 o 
  -6  14   4        0.19       -1.42      1.42 o 
  -5  14   4        2.64        0.14      1.98 o 
  -4  14   4        1.73        4.29      1.76 o 
  -3  14   4       64.51       61.10      3.21 o 
  -2  14   4       97.81       97.53      3.70 o 
  -1  14   4       99.30      102.65      3.73 o 
   0  14   4      226.19      213.93      5.12 o 
   1  14   4       10.89       13.23      1.82 o 
   2  14   4       72.69       74.59      3.19 o 
   3  14   4       37.96       43.33      2.76 o 
   4  14   4        1.39        1.94      1.54 o 
   5  14   4       17.68       16.80      1.78 o 
   6  14   4       12.57       12.88      2.26 o 
  -5  15   4       17.66       18.62      2.46 o 
  -4  15   4       28.89       31.88      2.74 o 
  -3  15   4        5.93        6.59      1.91 o 
  -2  15   4       91.25       89.42      3.72 o 
  -1  15   4        8.60       10.30      1.86 o 
   0  15   4       29.84       33.01      2.56 o 
   1  15   4       57.42       55.49      3.04 o 
   2  15   4       24.12       24.28      2.26 o 
   3  15   4        0.27       -1.43      1.43 o 
   4  15   4       26.26       26.01      2.40 o 
   5  15   4       10.04       17.10      3.52 o 
  -4  16   4       11.17       13.52      3.80 o 
  -3  16   4       31.66       39.07      3.03 o 
  -2  16   4        6.03        9.18      2.01 o 
  -1  16   4       24.96       32.96      2.62 o 
   0  16   4        1.67        1.12      1.60 o 
   1  16   4        2.35        7.43      1.83 o 
   2  16   4       14.32       15.18      2.11 o 
   3  16   4       13.80       14.31      2.05 o 
   4  16   4       10.87       10.41      1.96 o 
  -3  17   4       17.78       24.66      2.68 o 
  -2  17   4       16.08       20.81      2.47 o 
  -1  17   4        1.29        4.56      2.62 o 
   0  17   4        4.76        7.26      1.94 o 
   1  17   4        0.38        0.02      1.57 o 
   2  17   4        3.62        6.24      1.85 o 
   3  17   4        3.06        4.53      2.10 o 
   4  17   4        2.54        1.85      2.19 o 
  -1  18   4       14.05       14.09      3.22 o 
   0  18   4        9.22       11.99      2.90 o 
   1  18   4        0.31        4.10      2.51 o 
   2  18   4        4.60        0.79      2.17 o 
 -10   1   5        6.08        3.13      1.67 o 
  -9   1   5       35.74       38.74      1.98 o 
  -8   1   5        2.56        2.28      1.05 o 
  -7   1   5      240.72      222.10      3.49 o 
  -6   1   5     1409.90     1428.32     10.51 o 
  -5   1   5      308.49      342.23      3.68 o 
  -4   1   5      559.05      617.46      5.07 o 
  -3   1   5     1008.05     1126.70      7.74 o 
  -2   1   5       68.32       54.96      1.15 o 
  -1   1   5     2866.60     3054.27     31.40 o 
   0   1   5      519.68      438.27      4.99 o 
   1   1   5       50.32       69.01      1.29 o 
   2   1   5        4.74       12.08      0.50 o 
   3   1   5       97.53       97.59      1.79 o 
   4   1   5      281.34      263.16      2.72 o 
   5   1   5      224.85      183.95      3.02 o 
   6   1   5       36.17       33.48      1.33 o 
   7   1   5       63.36       70.28      1.85 o 
   8   1   5        8.73        8.22      1.60 o 
   9   1   5        0.08       -0.47      1.49 o 
 -10   2   5        0.07       -1.40      1.40 o 
  -9   2   5        1.99        1.32      1.40 o 
  -8   2   5        0.21       -0.97      0.97 o 
  -7   2   5        0.68        2.42      0.99 o 
  -6   2   5        1.13       -1.34      1.34 o 
  -5   2   5       26.41       22.90      1.19 o 
  -4   2   5      635.39      636.23      5.22 o 
  -3   2   5       16.08       16.35      0.90 o 
  -2   2   5        0.65        2.96      0.47 o 
  -1   2   5       26.76       58.35      1.58 o 
   0   2   5        9.52        4.11      0.38 o 
   1   2   5       79.37       89.67      1.06 o 
   2   2   5       50.95       59.12      0.96 o 
   3   2   5      174.67      202.62      2.13 o 
   4   2   5      360.62      419.75      3.88 o 
   5   2   5        4.63        4.05      0.70 o 
   6   2   5      128.03      123.68      2.17 o 
   7   2   5        0.37       -0.23      0.70 o 
   8   2   5        0.69        1.50      1.21 o 
   9   2   5        4.26        6.07      2.59 o 
 -10   3   5        0.19       -1.44      1.44 o 
  -9   3   5        1.93        0.37      1.41 o 
  -8   3   5        2.57        2.97      1.27 o 
  -7   3   5       11.78       12.62      1.19 o 
  -6   3   5       31.35       42.17      1.68 o 
  -5   3   5      529.63      524.16      4.87 o 
  -4   3   5       49.71       34.95      1.32 o 
  -3   3   5     1615.25     1742.45     11.35 o 
  -2   3   5       43.44       51.02      1.26 o 
  -1   3   5     1404.92     1531.06      9.70 o 
   0   3   5     1096.44     1118.99      7.56 o 
   1   3   5      438.75      509.46      3.72 o 
   2   3   5       11.47       24.72      0.79 o 
   3   3   5      512.16      526.10      4.17 o 
   4   3   5      579.90      591.79      7.93 o 
   5   3   5       75.47       84.48      1.73 o 
   6   3   5      212.57      217.34      2.93 o 
   7   3   5       18.69       21.48      1.39 o 
   8   3   5        0.30        3.37      2.08 o 
   9   3   5       18.65       28.96      3.60 o 
  -9   4   5        0.22       -0.05      1.43 o 
  -8   4   5        7.22        5.93      1.38 o 
  -7   4   5        0.30       -0.36      1.07 o 
  -6   4   5        0.31        0.74      0.82 o 
  -5   4   5      298.83      318.15      3.63 o 
  -4   4   5        2.46        1.11      0.68 o 
  -3   4   5      625.91      624.78      4.94 o 
  -2   4   5     1589.47     1643.65     10.60 o 
  -1   4   5      413.85      656.62      5.58 o 
   0   4   5     1113.34     1305.27      8.40 o 
   1   4   5     2568.32     2895.74     17.51 o 
   2   4   5      837.67      888.51      6.16 o 
   3   4   5      685.76      708.25      5.32 o 
   4   4   5        5.29       11.46      0.76 o 
   5   4   5       48.42       47.89      1.41 o 
   6   4   5      132.30      121.83      2.22 o 
   7   4   5       17.95       15.34      1.13 o 
   8   4   5        0.18        1.27      2.06 o 
   9   4   5       46.76       59.30      4.70 o 
  -9   5   5        0.05       -0.22      1.41 o 
  -8   5   5        1.08        0.68      1.27 o 
  -7   5   5        1.73        2.29      1.18 o 
  -6   5   5        0.91        1.72      1.03 o 
  -5   5   5       54.55       53.82      1.78 o 
  -4   5   5        4.23        3.10      0.75 o 
  -3   5   5       80.36       88.15      1.62 o 
  -2   5   5       78.94       74.25      1.60 o 
  -1   5   5       42.91       62.86      1.22 o 
   0   5   5     1051.23     1088.35      7.28 o 
   1   5   5        2.08       14.24      1.85 o 
   2   5   5      137.21      133.65      1.72 o 
   3   5   5       44.36       49.85      1.19 o 
   4   5   5       48.30       47.14      2.24 o 
   5   5   5      126.20      130.21      2.34 o 
   6   5   5        0.23        0.21      0.69 o 
   7   5   5       40.56       37.48      3.28 o 
   8   5   5       35.20       37.41      3.86 o 
   9   5   5        4.89        9.39      2.96 o 
  -9   6   5        0.23       -1.67      1.67 o 
  -8   6   5       39.76       46.17      2.37 o 
  -7   6   5       55.86       56.76      2.29 o 
  -6   6   5       13.12       18.08      1.47 o 
  -5   6   5      236.10      241.46      4.72 o 
  -4   6   5      557.95      568.83      4.97 o 
  -3   6   5        0.77        3.22      0.69 o 
  -2   6   5     1116.80     1202.02      8.50 o 
  -1   6   5      903.81      973.86      9.97 o 
   0   6   5      706.24      784.56      5.65 o 
   1   6   5       21.08       25.67      0.90 o 
   2   6   5       12.84       13.79      0.69 o 
   3   6   5      225.97      237.44      2.61 o 
   4   6   5        0.18        2.13      0.79 o 
   5   6   5      106.81      103.80      1.93 o 
   6   6   5       79.90       76.46      2.33 o 
   7   6   5        6.69        8.34      2.60 o 
   8   6   5        3.92        5.17      2.49 o 
   9   6   5       15.52       18.14      3.41 o 
  -9   7   5        0.08       -2.65      3.92 o 
  -8   7   5        1.76        1.47      2.01 o 
  -7   7   5        4.53        3.22      1.30 o 
  -6   7   5        9.61       11.79      1.46 o 
  -5   7   5        8.33        8.65      1.27 o 
  -4   7   5       44.46       47.85      2.73 o 
  -3   7   5      315.67      283.62      3.90 o 
  -2   7   5      433.84      427.85      3.78 o 
  -1   7   5       18.72       17.97      0.85 o 
   0   7   5       40.25       41.48      1.14 o 
   1   7   5        2.15        4.85      0.72 o 
   2   7   5      154.53      138.10      2.08 o 
   3   7   5       39.58       36.29      1.15 o 
   4   7   5       19.22       23.83      1.31 o 
   5   7   5      187.94      201.25      3.41 o 
   6   7   5       21.62       18.22      1.41 o 
   7   7   5       42.82       41.43      2.65 o 
   8   7   5       54.01       53.83      4.44 o 
  -9   8   5        2.63        1.26      1.62 o 
  -8   8   5        3.74        2.65      1.51 o 
  -7   8   5       95.15       88.91      2.94 o 
  -6   8   5       28.54       33.10      1.94 o 
  -5   8   5      220.06      197.50      3.63 o 
  -4   8   5      668.27      626.44      6.79 o 
  -3   8   5        7.47        7.24      1.10 o 
  -2   8   5      777.81      774.22      7.32 o 
  -1   8   5     1701.71     1493.20     10.04 o 
   0   8   5       49.97       47.67      1.30 o 
   1   8   5      815.89      794.97      5.97 o 
   2   8   5      989.22      917.50      6.76 o 
   3   8   5        9.85        8.97      1.03 o 
   4   8   5      536.33      515.14      5.84 o 
   5   8   5      263.91      254.72      3.96 o 
   6   8   5        0.05       -0.21      1.03 o 
   7   8   5       68.62       75.58      3.46 o 
   8   8   5       33.23       32.97      3.82 o 
  -8   9   5        1.91       -0.54      1.58 o 
  -7   9   5       27.13       23.15      1.94 o 
  -6   9   5       16.98       16.24      1.65 o 
  -5   9   5       21.39       18.21      1.62 o 
  -4   9   5       34.26       29.91      1.67 o 
  -3   9   5      330.21      285.58      4.36 o 
  -2   9   5      782.16      730.25      7.21 o 
  -1   9   5        0.02        9.70      1.36 o 
   0   9   5      354.23      327.59      3.30 o 
   1   9   5      118.61       91.16      2.76 o 
   2   9   5       19.07       15.62      1.17 o 
   3   9   5      210.26      205.97      4.74 o 
   4   9   5        0.44        0.63      1.22 o 
   5   9   5       68.70       64.64      2.21 o 
   6   9   5       97.09       99.22      3.58 o 
   7   9   5        0.20        1.36      1.71 o 
   8   9   5       15.67       10.12      3.17 o 
  -8  10   5        5.38        1.61      2.26 o 
  -7  10   5       13.04       11.03      2.24 o 
  -6  10   5       12.65       14.08      1.66 o 
  -5  10   5      174.33      181.37      3.73 o 
  -4  10   5      254.98      229.32      3.95 o 
  -3  10   5      122.51      123.90      2.87 o 
  -2  10   5      661.20      628.85      6.67 o 
  -1  10   5       36.67       53.72      2.57 o 
   0  10   5      484.51      470.07      5.13 o 
   1  10   5        1.05       14.17      1.15 o 
   2  10   5       15.54       12.94      1.73 o 
   3  10   5       12.77       14.79      1.93 o 
   4  10   5       11.98       13.74      1.27 o 
   5  10   5       33.07       36.07      2.54 o 
   6  10   5       43.72       49.24      2.91 o 
   7  10   5        1.15        1.94      2.08 o 
  -8  11   5        4.24        0.92      1.95 o 
  -7  11   5        8.07        8.03      1.79 o 
  -6  11   5        0.09        1.53      1.36 o 
  -5  11   5       71.15       65.75      2.55 o 
  -4  11   5       33.30       33.28      1.89 o 
  -3  11   5       13.42       11.12      1.32 o 
  -2  11   5       47.15       51.74      2.08 o 
  -1  11   5       19.81       21.70      1.39 o 
   0  11   5       12.19        8.36      1.41 o 
   1  11   5      179.92      175.53      6.83 o 
   2  11   5      325.60      293.26      4.11 o 
   3  11   5       34.73       35.19      2.74 o 
   4  11   5      100.82      101.05      3.37 o 
   5  11   5        1.27        2.56      1.11 o 
   6  11   5        4.84        6.63      1.87 o 
   7  11   5        0.91       -0.05      1.81 o 
   8  11   5        1.03        3.41      2.87 o 
  -7  12   5        0.72       -2.40      2.40 o 
  -6  12   5        7.36        6.70      1.64 o 
  -5  12   5        0.25       -1.26      1.26 o 
  -4  12   5       68.19       66.54      2.55 o 
  -3  12   5      118.30      100.30      2.82 o 
  -2  12   5        6.19       10.46      1.32 o 
  -1  12   5      314.52      302.41      5.71 o 
   0  12   5       26.75       26.14      2.02 o 
   1  12   5      198.62      182.67      4.32 o 
   2  12   5      295.45      277.66      5.40 o 
   3  12   5        9.84       12.88      1.65 o 
   4  12   5        8.80       12.02      1.38 o 
   5  12   5        8.09       11.76      1.45 o 
   6  12   5       16.00       19.86      3.10 o 
   7  12   5        8.17        9.09      2.29 o 
  -7  13   5        3.53        3.15      2.03 o 
  -6  13   5       38.95       36.48      2.38 o 
  -5  13   5       26.36       21.49      1.95 o 
  -4  13   5        1.15        0.52      1.27 o 
  -3  13   5       25.14       27.45      2.67 o 
  -2  13   5        9.14       19.32      2.03 o 
  -1  13   5        3.19        3.71      1.49 o 
   0  13   5       24.41       37.25      2.37 o 
   1  13   5       26.24       26.14      2.06 o 
   2  13   5        1.63        4.07      1.33 o 
   3  13   5       51.69       58.43      2.79 o 
   4  13   5       46.57       51.24      2.94 o 
   5  13   5       18.03       21.45      2.25 o 
   6  13   5        8.45        8.23      2.91 o 
  -6  14   5        0.15       -1.58      1.94 o 
  -5  14   5        5.83        4.91      2.64 o 
  -4  14   5       48.58       48.04      3.03 o 
  -3  14   5       19.84       14.85      2.05 o 
  -2  14   5       16.88       14.38      2.00 o 
  -1  14   5      130.93      125.24      4.08 o 
   0  14   5        8.77       11.68      3.48 o 
   1  14   5       63.53       58.28      2.90 o 
   2  14   5       50.13       55.22      2.92 o 
   3  14   5       13.57       14.00      2.15 o 
   4  14   5        4.87        5.39      1.70 o 
   5  14   5        8.98       10.02      2.85 o 
   6  14   5        4.99        5.20      1.99 o 
  -5  15   5        0.86        1.54      2.47 o 
  -4  15   5        6.46        6.13      1.90 o 
  -3  15   5       50.94       58.40      4.40 o 
  -2  15   5       27.22       24.93      2.38 o 
  -1  15   5        8.52       10.96      1.93 o 
   0  15   5      115.43      122.61      4.21 o 
   1  15   5       18.55       16.14      2.06 o 
   2  15   5       23.65       25.59      2.34 o 
   3  15   5       32.05       35.48      2.60 o 
   4  15   5        3.62        3.29      1.65 o 
   5  15   5        0.67        2.59      2.53 o 
  -4  16   5       17.62       23.54      2.80 o 
  -3  16   5        2.55        1.29      2.85 o 
  -2  16   5       31.40       32.40      6.58 o 
  -1  16   5       25.36       26.94      2.70 o 
   0  16   5        5.92        7.98      2.94 o 
   1  16   5       62.71       67.79      3.99 o 
   2  16   5       18.95       21.52      2.22 o 
   3  16   5        0.00        0.18      2.00 o 
   4  16   5        7.92        7.61      2.87 o 
  -3  17   5       12.81       12.71      2.32 o 
  -2  17   5       19.54       21.55      3.76 o 
  -1  17   5        0.35        1.88      3.23 o 
   0  17   5       28.03       27.97      2.56 o 
   1  17   5       27.10       32.92      2.72 o 
   2  17   5        1.24        2.43      1.63 o 
   3  17   5        6.58        8.54      2.57 o 
  -1  18   5        0.58        2.57      2.49 o 
   0  18   5        0.48        2.77      2.44 o 
   1  18   5        1.89       -0.45      2.25 o 
   2  18   5        0.05        0.24      2.15 o 
 -10   0   6        0.37       -1.72      2.93 o 
  -9   0   6        7.38        3.99      1.88 o 
  -8   0   6       60.87       56.95      2.98 o 
  -7   0   6       10.26        9.70      1.65 o 
  -6   0   6       92.61       87.67      2.95 o 
  -5   0   6     1973.51     1973.02     22.71 o 
  -4   0   6       22.25       19.75      2.08 o 
  -3   0   6     3726.83     3747.51     39.02 o 
  -2   0   6      653.40      681.68      7.05 o 
  -1   0   6      996.65     1151.49     10.57 o 
   0   0   6     2082.77     1956.58     17.06 o 
   1   0   6        2.24        9.09      1.20 o 
   2   0   6      161.43      150.43      2.55 o 
   3   0   6       35.30       26.12      1.16 o 
   4   0   6     1298.85     1255.19     12.20 o 
   5   0   6        1.41        2.52      0.94 o 
   6   0   6       41.86       48.86      2.13 o 
   7   0   6        2.38        5.30      1.67 o 
   8   0   6        0.65        3.00      1.82 o 
   9   0   6       11.16       14.95      2.98 o 
 -10   1   6        8.02        4.84      2.00 o 
  -9   1   6        0.36       -1.19      1.39 o 
  -8   1   6        9.18        6.87      1.21 o 
  -7   1   6       18.67       19.44      1.35 o 
  -6   1   6       26.40       28.00      1.82 o 
  -5   1   6       18.75       20.12      1.30 o 
  -4   1   6      207.92      188.48      2.50 o 
  -3   1   6        8.49        9.49      0.71 o 
  -2   1   6     1141.49     1142.03      8.84 o 
  -1   1   6      248.12      293.61      2.69 o 
   0   1   6     1406.82     1466.87     11.87 o 
   1   1   6      702.77      752.59      6.25 o 
   2   1   6      181.68      203.12      1.86 o 
   3   1   6      838.41      849.32      5.97 o 
   4   1   6        2.95        4.12      1.23 o 
   5   1   6      401.05      408.43      3.93 o 
   6   1   6        2.79        2.00      0.68 o 
   7   1   6       31.47       31.50      2.02 o 
   8   1   6        1.54        0.46      1.12 o 
   9   1   6        0.27        2.12      2.69 o 
 -10   2   6        0.24       -2.11      2.11 o 
  -9   2   6        0.94       -0.76      1.34 o 
  -8   2   6        7.77        7.14      1.21 o 
  -7   2   6       43.31       40.98      1.96 o 
  -6   2   6       25.08       19.80      1.25 o 
  -5   2   6     1691.09     1590.70     11.17 o 
  -4   2   6      598.17      702.33      5.86 o 
  -3   2   6     1114.21     1231.34      9.71 o 
  -2   2   6     4672.53     4835.17     32.47 o 
  -1   2   6       29.01       56.57      1.13 o 
   0   2   6      715.44      902.68      5.98 o 
   1   2   6     2780.31     2886.56     20.15 o 
   2   2   6      136.64      161.75      1.66 o 
   3   2   6      684.55      795.20      5.71 o 
   4   2   6     1916.96     1949.82     12.66 o 
   5   2   6      104.31      106.67      2.19 o 
   6   2   6       22.83       28.56      1.23 o 
   7   2   6       48.03       48.16      1.92 o 
   8   2   6        0.78        0.29      1.18 o 
   9   2   6        1.04        3.35      2.45 o 
 -10   3   6        1.51       -1.12      3.15 o 
  -9   3   6        4.72        4.54      2.15 o 
  -8   3   6       15.74       15.75      1.69 o 
  -7   3   6       21.91       22.12      1.40 o 
  -6   3   6      107.34       84.33      2.10 o 
  -5   3   6       77.24       63.58      1.83 o 
  -4   3   6      408.23      372.57      3.93 o 
  -3   3   6      806.94      888.92      6.53 o 
  -2   3   6     5658.43     5892.58     35.07 o 
  -1   3   6       39.91       56.15      2.50 o 
   0   3   6      322.30      390.53      3.09 o 
   1   3   6      472.09      508.59      3.77 o 
   2   3   6      586.08      673.69      4.84 o 
   3   3   6      185.01      181.47      2.63 o 
   4   3   6      266.91      268.12      2.85 o 
   5   3   6        0.89       -0.56      0.59 o 
   6   3   6        3.44        2.12      0.70 o 
   7   3   6       12.72       11.79      1.46 o 
   8   3   6        8.22        7.06      2.21 o 
   9   3   6        2.77        3.09      2.44 o 
  -9   4   6       17.09       17.70      1.92 o 
  -8   4   6        4.29        4.39      1.36 o 
  -7   4   6       47.46       43.90      2.41 o 
  -6   4   6      120.70      111.36      2.48 o 
  -5   4   6      136.10      141.11      2.47 o 
  -4   4   6        2.11        1.82      0.74 o 
  -3   4   6      607.14      634.87      6.30 o 
  -2   4   6     1971.61     1928.54     14.22 o 
  -1   4   6      307.38      308.16      3.21 o 
   0   4   6     2065.32     2223.35     13.74 o 
   1   4   6       11.41       11.86      1.15 o 
   2   4   6        0.90        1.70      0.42 o 
   3   4   6       57.50       75.22      1.37 o 
   4   4   6       71.65       66.35      1.83 o 
   5   4   6      157.55      152.45      2.30 o 
   6   4   6       87.93       83.57      2.45 o 
   7   4   6        3.88        2.88      1.34 o 
   9   4   6       21.56       24.11      3.56 o 
  -9   5   6        3.74        3.08      1.92 o 
  -8   5   6       10.03       10.60      1.56 o 
  -7   5   6        1.54       -0.58      1.12 o 
  -6   5   6      286.25      255.82      4.28 o 
  -5   5   6      151.41      163.60      2.60 o 
  -4   5   6      148.96      126.41      2.18 o 
  -3   5   6      242.92      225.94      2.66 o 
  -2   5   6      970.96      917.86      6.61 o 
  -1   5   6      624.19      628.20      4.77 o 
   0   5   6      251.91      361.13      4.28 o 
   1   5   6      241.98      297.09      2.77 o 
   2   5   6      461.32      474.12      3.89 o 
   3   5   6      297.30      277.48      2.83 o 
   4   5   6       15.01       13.41      0.82 o 
   5   5   6       71.10       73.25      1.68 o 
   6   5   6        2.75        4.93      0.94 o 
   7   5   6       11.83       11.50      2.36 o 
   8   5   6        0.97       -0.82      2.19 o 
   9   5   6        3.14        0.19      2.53 o 
  -9   6   6        1.17        2.00      1.88 o 
  -8   6   6       19.35       13.68      1.71 o 
  -7   6   6       15.34       15.50      1.58 o 
  -6   6   6        0.03       -0.26      1.05 o 
  -5   6   6      190.27      176.81      4.06 o 
  -4   6   6        0.49        1.16      0.80 o 
  -3   6   6      446.43      435.57      4.02 o 
  -2   6   6        5.25        9.51      0.76 o 
  -1   6   6     2038.51     2109.22     13.41 o 
   0   6   6        0.79        2.21      0.75 o 
   1   6   6     1093.33     1144.04      7.82 o 
   2   6   6        0.48        2.58      0.52 o 
   3   6   6      284.01      255.30      2.76 o 
   4   6   6      371.10      365.68     10.15 o 
   5   6   6       51.47       51.06      1.51 o 
   6   6   6       42.67       49.08      2.50 o 
   7   6   6       29.28       27.63      2.23 o 
   8   6   6       41.47       39.23      3.92 o 
  -9   7   6       14.50       16.30      2.04 o 
  -8   7   6        3.06        0.62      1.83 o 
  -7   7   6      138.82      134.30      6.03 o 
  -6   7   6      316.75      307.51      4.83 o 
  -5   7   6       74.27       72.64      2.41 o 
  -4   7   6      744.96      713.62      7.30 o 
  -3   7   6       81.31       66.67      2.12 o 
  -2   7   6      263.14      244.41      2.74 o 
  -1   7   6      648.47      616.25      9.20 o 
   0   7   6      914.57      861.35      6.30 o 
   1   7   6      165.40      179.22      2.54 o 
   2   7   6      511.47      518.60      5.14 o 
   3   7   6      235.03      220.98      2.62 o 
   4   7   6       75.50       64.19      1.95 o 
   5   7   6       48.07       47.99      1.84 o 
   6   7   6       43.93       40.41      2.42 o 
   7   7   6       11.16       11.43      1.85 o 
   8   7   6       14.06       10.87      2.98 o 
  -9   8   6       20.84       19.45      3.54 o 
  -8   8   6        7.94        9.11      1.74 o 
  -7   8   6        3.76        3.25      1.46 o 
  -6   8   6       12.14        9.46      1.48 o 
  -5   8   6       91.14       74.27      2.49 o 
  -4   8   6      289.11      282.35      6.91 o 
  -3   8   6      168.21      143.99      2.96 o 
  -2   8   6       70.03       89.53      2.57 o 
  -1   8   6      225.81      202.17      2.67 o 
   0   8   6      798.82      740.76      5.74 o 
   1   8   6       87.81       94.34      1.88 o 
   2   8   6       70.88       84.82      1.64 o 
   3   8   6       11.37       22.36      1.54 o 
   4   8   6      162.24      160.31      2.98 o 
   5   8   6       11.58       10.99      1.43 o 
   6   8   6        2.80        1.43      1.38 o 
   7   8   6        0.14        2.10      2.60 o 
   8   8   6        5.97       11.77      3.13 o 
  -8   9   6        4.94        6.81      1.76 o 
  -7   9   6       18.55       20.04      1.92 o 
  -6   9   6       22.27       17.71      1.68 o 
  -5   9   6       69.49       73.60      2.50 o 
  -4   9   6      273.20      266.11      4.21 o 
  -3   9   6     1077.91     1025.15      9.51 o 
  -2   9   6        0.37        5.16      1.77 o 
  -1   9   6     2528.57     2370.20     22.96 o 
   0   9   6     1481.74     1449.27      9.97 o 
   1   9   6      321.40      295.71      3.15 o 
   2   9   6     1409.74     1338.22     11.19 o 
   3   9   6      365.50      350.20      4.51 o 
   4   9   6        0.06        0.66      0.83 o 
   5   9   6      122.91      117.87      4.46 o 
   6   9   6       59.53       63.12      2.98 o 
   7   9   6        0.00        3.48      1.81 o 
   8   9   6        4.56        4.10      2.83 o 
  -8  10   6       11.71       11.16      1.93 o 
  -7  10   6       22.01       20.60      2.02 o 
  -6  10   6        0.05       -1.23      1.23 o 
  -5  10   6        0.53       -1.10      1.42 o 
  -4  10   6       15.21       15.29      1.50 o 
  -3  10   6        7.21       10.01      1.29 o 
  -2  10   6      242.52      234.25      4.15 o 
  -1  10   6      422.61      364.60      4.63 o 
   0  10   6      408.35      396.73      4.69 o 
   1  10   6      858.20      803.71     10.59 o 
   2  10   6        0.51        0.72      0.77 o 
   3  10   6      262.56      237.64      3.71 o 
   4  10   6        4.12        4.09      1.09 o 
   5  10   6       30.90       34.05      3.09 o 
   6  10   6       49.19       40.37      3.78 o 
   7  10   6       17.75       18.86      3.62 o 
  -8  11   6       16.76       17.25      4.08 o 
  -7  11   6        9.84       11.11      2.37 o 
  -6  11   6       44.82       42.22      2.36 o 
  -5  11   6       29.90       26.16      2.15 o 
  -4  11   6        5.26        5.40      1.30 o 
  -3  11   6       48.72       48.41      2.16 o 
  -2  11   6      127.06      107.55      2.72 o 
  -1  11   6      173.29      168.77      3.16 o 
   0  11   6      363.23      327.55      5.65 o 
   1  11   6       54.47       62.81      2.62 o 
   2  11   6      164.23      158.19      3.00 o 
   3  11   6        1.84        2.73      0.92 o 
   4  11   6        3.02        3.94      1.45 o 
   5  11   6       21.64       20.20      3.07 o 
   6  11   6        4.59        4.13      1.96 o 
   7  11   6       32.89       35.52      2.90 o 
  -7  12   6        4.28        5.46      1.98 o 
  -6  12   6        0.00       -1.33      1.33 o 
  -5  12   6       31.01       37.78      2.19 o 
  -4  12   6       74.13       76.88      2.68 o 
  -3  12   6        1.15        2.62      1.21 o 
  -2  12   6       61.39       63.86      3.01 o 
  -1  12   6       86.02       75.31      3.03 o 
   0  12   6       18.42       23.56      1.90 o 
   1  12   6       51.28       53.00      2.60 o 
   2  12   6        2.70        2.74      1.23 o 
   3  12   6       30.78       27.90      1.60 o 
   4  12   6        5.17        8.98      2.03 o 
   5  12   6        2.28        2.12      1.56 o 
   6  12   6        0.73        3.33      2.57 o 
   7  12   6        0.14       -1.02      2.76 o 
  -7  13   6        2.02       -3.00      3.00 o 
  -6  13   6        0.43       -0.18      1.99 o 
  -5  13   6        4.48        2.73      1.48 o 
  -4  13   6        9.69       11.34      2.16 o 
  -3  13   6       79.33       81.42      5.53 o 
  -2  13   6       79.55       75.13      3.21 o 
  -1  13   6       55.92       59.37      3.09 o 
   0  13   6       70.82       74.14      3.04 o 
   1  13   6        7.60       11.54      1.70 o 
   2  13   6       61.48       60.85      2.80 o 
   3  13   6        2.58        2.90      1.42 o 
   4  13   6        0.55        2.12      1.51 o 
   5  13   6        0.46        1.49      1.62 o 
   6  13   6        1.29        0.11      1.66 o 
  -6  14   6       10.20       10.54      2.34 o 
  -5  14   6        8.38        6.03      1.66 o 
  -4  14   6       13.57       12.29      2.11 o 
  -3  14   6        5.75        7.92      1.87 o 
  -2  14   6      122.66      125.10      4.19 o 
  -1  14   6      154.95      151.26      4.42 o 
   0  14   6       74.58       75.63      3.29 o 
   1  14   6      245.85      239.18      7.80 o 
   2  14   6       43.56       41.17      2.57 o 
   3  14   6       70.39       65.68      3.14 o 
   4  14   6       35.21       40.73      3.97 o 
   5  14   6        2.90        5.20      1.84 o 
   6  14   6        6.11        9.32      5.56 o 
  -5  15   6        1.73        0.62      1.80 o 
  -4  15   6        7.36        5.93      2.62 o 
  -3  15   6       45.99       49.06      3.67 o 
  -2  15   6        9.53       12.64      2.04 o 
  -1  15   6       35.72       39.93      4.39 o 
   0  15   6       23.92       30.37      2.46 o 
   1  15   6       17.24       23.58      2.21 o 
   2  15   6       72.14       73.17      3.32 o 
   3  15   6       22.74       22.76      3.70 o 
   4  15   6        0.49       -2.19      2.19 o 
   5  15   6        9.35       11.20      2.87 o 
  -4  16   6        0.70        1.45      1.92 o 
  -3  16   6        2.58       -0.11      1.74 o 
  -2  16   6       22.96       28.82      2.62 o 
  -1  16   6       10.30       10.76      2.05 o 
   0  16   6       42.59       48.92      3.07 o 
   1  16   6       41.74       50.84      3.08 o 
   2  16   6        8.22       10.81      3.18 o 
   3  16   6        1.12        4.29      2.36 o 
   4  16   6        1.25        3.47      2.49 o 
  -3  17   6        1.06       -1.18      2.55 o 
  -2  17   6       12.39       11.92      2.12 o 
  -1  17   6        5.42        4.72      4.67 o 
   0  17   6        0.07       -0.80      1.49 o 
   1  17   6        0.96        3.83      2.13 o 
   2  17   6        0.15        1.39      1.78 o 
  -1  18   6        9.31       11.75      3.18 o 
   0  18   6       10.73       15.18      3.02 o 
   1  18   6       17.76       20.96      3.33 o 
 -10   1   7        2.37       -2.96      2.96 o 
  -9   1   7        0.14       -1.20      1.20 o 
  -8   1   7       25.88       29.12      1.69 o 
  -7   1   7       46.02       44.80      1.82 o 
  -6   1   7       11.13        6.39      0.98 o 
  -5   1   7      494.55      506.62      4.88 o 
  -4   1   7       10.35       17.57      2.61 o 
  -3   1   7      125.73      145.12      2.03 o 
  -2   1   7     1095.24     1175.53     12.74 o 
  -1   1   7      302.35      272.96      3.75 o 
   0   1   7     1194.69     1348.69     10.95 o 
   1   1   7        1.17        1.38      0.35 o 
   2   1   7      899.54      952.59      7.56 o 
   3   1   7      132.92      157.68      1.83 o 
   4   1   7     1152.50     1229.76      8.51 o 
   5   1   7      470.29      468.70      4.32 o 
   6   1   7       49.83       57.56      2.44 o 
   7   1   7       36.36       43.18      2.32 o 
   8   1   7       17.88       16.22      3.40 o 
   9   1   7        6.87       12.40      2.03 o 
 -10   2   7        0.70       -3.15      3.15 o 
  -9   2   7        4.95        3.09      1.55 o 
  -8   2   7        4.91        4.27      1.20 o 
  -7   2   7       15.77       15.82      1.62 o 
  -6   2   7      335.23      316.19      4.01 o 
  -5   2   7      135.59      117.38      2.33 o 
  -4   2   7      230.69      244.09      2.97 o 
  -3   2   7       57.17       60.86      1.43 o 
  -2   2   7        1.03        8.67      0.65 o 
  -1   2   7       10.61        8.25      1.01 o 
   0   2   7      281.15      391.33      3.06 o 
   1   2   7      769.29      876.75     10.45 o 
   2   2   7      292.20      354.33      4.32 o 
   3   2   7      361.89      337.06      3.01 o 
   4   2   7      347.47      351.49      3.37 o 
   5   2   7        1.85        1.85      0.68 o 
   6   2   7       20.62       23.31      1.72 o 
   7   2   7        0.05        0.38      0.95 o 
   8   2   7        2.61        1.67      1.28 o 
   9   2   7       11.30       12.50      3.05 o 
  -9   3   7        2.84        2.29      1.51 o 
  -8   3   7       34.78       41.77      2.23 o 
  -7   3   7        0.99        1.42      1.01 o 
  -6   3   7       10.76        8.54      1.04 o 
  -5   3   7       16.87       22.20      1.27 o 
  -4   3   7      293.68      291.67      3.29 o 
  -3   3   7      594.31      671.80      5.34 o 
  -2   3   7      937.65      985.67      6.95 o 
  -1   3   7     7278.77     8080.08     48.90 o 
   0   3   7     3474.83     3627.83     21.76 o 
   1   3   7     1603.21     1760.50     13.25 o 
   2   3   7     1269.62     1374.69      8.96 o 
   3   3   7       35.93       39.91      1.79 o 
   4   3   7      227.98      253.92      2.80 o 
   5   3   7      220.66      210.05      3.29 o 
   6   3   7        1.40        1.28      1.02 o 
   7   3   7       22.19       22.31      1.93 o 
   8   3   7        7.23       10.23      2.96 o 
   9   3   7        3.38        6.74      2.77 o 
  -9   4   7        0.05       -0.70      1.43 o 
  -8   4   7       31.96       35.54      2.11 o 
  -7   4   7      139.09      142.32      3.33 o 
  -6   4   7       24.42       29.33      1.43 o 
  -5   4   7       68.60       88.77      2.09 o 
  -4   4   7       70.30       76.62      1.80 o 
  -3   4   7      159.94      166.87      2.26 o 
  -2   4   7       92.12      148.44      2.34 o 
  -1   4   7       35.80       55.24      1.32 o 
   0   4   7      127.74      167.15      1.95 o 
   1   4   7       12.64        3.36      0.42 o 
   2   4   7        2.03       -0.17      0.57 o 
   3   4   7       56.63       77.01      2.03 o 
   4   4   7      130.08      137.79      2.05 o 
   5   4   7       15.48       13.84      1.16 o 
   6   4   7        0.14        0.61      0.93 o 
   7   4   7       19.41       19.68      1.76 o 
   8   4   7        0.54       -0.77      1.72 o 
   9   4   7        0.07       -1.39      2.21 o 
  -9   5   7       54.58       54.14      2.73 o 
  -8   5   7       17.97       17.08      2.22 o 
  -7   5   7       11.71       13.05      2.39 o 
  -6   5   7       58.39       57.07      2.20 o 
  -5   5   7        2.21        1.62      0.87 o 
  -4   5   7       68.21       61.86      1.73 o 
  -3   5   7        5.30        9.03      0.97 o 
  -2   5   7        2.00        1.53      0.60 o 
  -1   5   7      168.77      133.44      1.85 o 
   0   5   7       41.58       52.28      1.20 o 
   1   5   7      375.22      325.93      3.67 o 
   2   5   7      542.45      524.89      4.26 o 
   3   5   7        0.96        0.33      0.49 o 
   4   5   7       27.74       28.39      1.14 o 
   5   5   7        1.25        1.40      0.86 o 
   6   5   7       24.47       25.62      1.72 o 
   7   5   7       20.98       23.96      2.94 o 
   8   5   7       12.24       13.02      2.79 o 
  -9   6   7        2.11        0.29      1.53 o 
  -8   6   7        0.02       -0.30      1.32 o 
  -7   6   7       42.36       44.78      2.21 o 
  -6   6   7       98.58       90.71      2.64 o 
  -5   6   7      121.13      101.63      2.94 o 
  -4   6   7       14.44        7.78      1.08 o 
  -3   6   7        6.97       15.41      1.01 o 
  -2   6   7       37.62       49.20      1.41 o 
  -1   6   7       25.57       18.75      0.87 o 
   0   6   7      424.04      435.95      3.77 o 
   1   6   7      733.65      728.20      5.48 o 
   2   6   7      214.31      215.00      2.91 o 
   3   6   7      849.70      802.00      6.14 o 
   4   6   7      349.96      335.73      3.51 o 
   5   6   7       67.66       64.16      1.99 o 
   6   6   7       47.55       46.42      2.52 o 
   7   6   7        0.01        1.99      1.65 o 
  -9   7   7       34.86       34.03      2.48 o 
  -8   7   7        9.99        7.63      1.70 o 
  -7   7   7       36.05       37.21      2.15 o 
  -6   7   7      159.23      148.05      3.40 o 
  -5   7   7        2.75        5.09      1.22 o 
  -4   7   7       15.62       12.54      1.34 o 
  -3   7   7        2.70        2.80      0.82 o 
  -2   7   7        0.80        3.42      0.73 o 
  -1   7   7        7.54        3.39      0.68 o 
   0   7   7     1126.06     1199.13      8.34 o 
   1   7   7      170.33      172.02      2.20 o 
   2   7   7       19.72       23.09      1.38 o 
   3   7   7      238.11      239.23      2.82 o 
   4   7   7        0.04        2.15      0.82 o 
   5   7   7       45.93       50.27      2.53 o 
   6   7   7        4.16        6.26      1.49 o 
   7   7   7        6.62        7.01      2.23 o 
   8   7   7        0.01        3.11      2.42 o 
  -8   8   7        4.55        1.72      1.58 o 
  -7   8   7        0.01       -0.19      1.34 o 
  -6   8   7       83.71       73.70      2.60 o 
  -5   8   7      499.36      462.75      5.95 o 
  -4   8   7       69.76       82.08      2.49 o 
  -3   8   7      991.88      882.33      8.43 o 
  -2   8   7     1809.44     1701.54     20.47 o 
  -1   8   7       19.64       19.83      1.03 o 
   0   8   7     2893.66     2840.58     17.88 o 
   1   8   7     1558.03     1479.45     11.18 o 
   2   8   7      122.00      124.64      2.00 o 
   3   8   7     1826.46     1851.59     14.68 o 
   4   8   7      293.11      276.63      3.95 o 
   5   8   7      101.84      101.80      3.37 o 
   6   8   7      138.31      134.73      7.49 o 
   7   8   7        1.13        1.18      1.84 o 
   8   8   7        3.04        6.71      2.81 o 
  -8   9   7        3.85        3.83      1.66 o 
  -7   9   7        4.86        5.28      1.57 o 
  -6   9   7        3.42        4.49      1.37 o 
  -5   9   7        7.65        8.51      1.41 o 
  -4   9   7       97.64      106.38      2.80 o 
  -3   9   7      366.44      323.10      5.13 o 
  -2   9   7        0.41        4.23      1.21 o 
  -1   9   7      667.97      629.96      7.73 o 
   0   9   7        6.59       11.08      0.92 o 
   1   9   7      738.72      648.10      5.39 o 
   2   9   7      366.13      359.24      4.42 o 
   3   9   7       70.74       67.39      2.01 o 
   4   9   7       50.57       46.81      2.50 o 
   5   9   7        4.78        8.09      1.52 o 
   6   9   7        5.25        3.79      1.52 o 
  -8  10   7        4.46        4.41      1.73 o 
  -7  10   7       96.84       83.16      3.20 o 
  -6  10   7       40.99       38.42      2.41 o 
  -5  10   7       50.24       43.25      2.17 o 
  -4  10   7       62.62       63.36      2.38 o 
  -3  10   7      114.46      108.13      4.52 o 
  -2  10   7      182.22      174.39      4.57 o 
  -1  10   7        7.37        9.78      1.20 o 
   0  10   7      392.98      361.17      7.36 o 
   1  10   7       43.30       39.39      1.62 o 
   2  10   7        0.01        0.11      0.72 o 
   3  10   7       18.76       20.43      1.33 o 
   4  10   7        0.11       -0.45      1.05 o 
   5  10   7       65.64       60.79      4.67 o 
   6  10   7        0.01        1.09      1.60 o 
   7  10   7       34.36       41.09      4.16 o 
  -7  11   7       13.13       16.33      2.00 o 
  -6  11   7        0.07        2.38      1.46 o 
  -5  11   7       26.63       27.70      1.92 o 
  -4  11   7       11.88       15.79      1.99 o 
  -3  11   7       26.33       27.87      1.73 o 
  -2  11   7        0.98        1.60      1.65 o 
  -1  11   7      188.56      184.46      4.21 o 
   0  11   7       35.82       40.69      2.23 o 
   1  11   7       18.88       25.41      1.82 o 
   2  11   7        3.35        4.67      1.32 o 
   3  11   7       69.42       66.78      2.12 o 
   4  11   7       80.53       85.22      3.12 o 
   5  11   7        1.06       -0.23      1.26 o 
   6  11   7        9.31        8.32      2.96 o 
   7  11   7        3.11        4.23      2.79 o 
  -7  12   7        2.62        2.87      1.66 o 
  -6  12   7        3.27        0.83      1.54 o 
  -5  12   7        5.32        4.87      1.45 o 
  -4  12   7        0.90       -0.21      1.18 o 
  -3  12   7       26.86       25.19      1.76 o 
  -2  12   7       19.90       18.72      1.62 o 
  -1  12   7        8.56       10.88      1.62 o 
   0  12   7      152.49      149.04      3.91 o 
   1  12   7       11.41       13.40      1.64 o 
   2  12   7       56.42       48.13      6.11 o 
   3  12   7       84.68       88.56      2.87 o 
   4  12   7        0.30       -0.93      1.20 o 
   5  12   7        2.88        3.05      2.66 o 
   6  12   7        2.76        4.78      1.92 o 
  -7  13   7       13.81        8.62      3.67 o 
  -6  13   7        4.94        5.41      1.78 o 
  -5  13   7       31.58       32.29      2.22 o 
  -4  13   7       40.35       37.17      2.16 o 
  -3  13   7        0.87        0.85      1.44 o 
  -2  13   7       43.85       40.91      3.07 o 
  -1  13   7       52.03       57.03      2.84 o 
   0  13   7        1.59       -0.67      1.20 o 
   1  13   7       18.38       24.73      2.08 o 
   2  13   7       68.99       70.23      3.02 o 
   3  13   7        5.96        5.56      2.36 o 
   4  13   7        6.36       10.83      2.83 o 
   5  13   7       20.36       23.43      5.23 o 
   6  13   7        5.86        2.10      1.78 o 
  -6  14   7        4.82        6.53      3.20 o 
  -5  14   7        4.36        5.35      1.68 o 
  -4  14   7       49.57       52.25      3.16 o 
  -3  14   7       65.18       68.94      3.63 o 
  -2  14   7        2.21        4.77      1.71 o 
  -1  14   7       21.05       24.79      2.24 o 
   0  14   7       71.36       75.90      5.33 o 
   1  14   7        3.13        5.22      1.65 o 
   2  14   7       21.85       19.97      2.01 o 
   3  14   7        6.62        9.20      2.68 o 
   4  14   7        0.09       -0.07      2.14 o 
   5  14   7        2.69        7.85      2.74 o 
   6  14   7       11.21       18.64      3.39 o 
  -5  15   7       20.23       19.18      3.00 o 
  -4  15   7       65.87       66.26      3.57 o 
  -3  15   7        1.92        2.09      1.71 o 
  -2  15   7       35.30       35.34      2.65 o 
  -1  15   7      104.40      101.45      3.87 o 
   0  15   7        6.59        7.90      1.83 o 
   1  15   7       36.12       37.74      2.63 o 
   2  15   7       58.82       60.05      4.63 o 
   3  15   7        1.32       -0.06      2.19 o 
   4  15   7        0.82        0.66      2.57 o 
   5  15   7        7.21       13.71      3.15 o 
  -4  16   7        5.73        3.86      3.58 o 
  -3  16   7       26.27       26.26      2.54 o 
  -2  16   7       28.72       32.86      3.30 o 
  -1  16   7        7.82        6.40      4.45 o 
   0  16   7       57.37       53.18      3.17 o 
   1  16   7       10.17       13.05      2.07 o 
   2  16   7        5.42        6.11      2.60 o 
   3  16   7        3.93        1.31      2.17 o 
  -3  17   7        1.58        3.50      2.53 o 
  -2  17   7        5.53        6.66      1.97 o 
  -1  17   7       31.97       32.76      6.95 o 
   0  17   7        0.42        2.00      1.63 o 
   1  17   7       26.56       24.62      2.42 o 
   2  17   7        8.19       11.02      2.92 o 
   0  18   7        2.21       10.68      2.89 o 
 -10   0   8       18.03       18.30      4.07 o 
  -9   0   8       19.31       18.83      2.87 o 
  -8   0   8      146.15      151.01      4.42 o 
  -7   0   8       11.66       15.77      3.29 o 
  -6   0   8        6.73        7.42      1.42 o 
  -5   0   8        8.53        9.52      1.52 o 
  -4   0   8      182.37      195.40      3.80 o 
  -3   0   8       61.96       76.51      3.88 o 
  -2   0   8     3176.48     3190.14     27.59 o 
  -1   0   8      691.71      723.57      7.29 o 
   0   0   8      447.85      368.63      5.08 o 
   1   0   8     1295.29     1479.87     19.67 o 
   2   0   8       29.33       33.70      2.17 o 
   3   0   8     1940.02     1896.23     17.07 o 
   4   0   8      424.29      442.50      8.73 o 
   5   0   8      790.24      796.53     13.60 o 
   6   0   8      228.98      219.48      6.48 o 
   7   0   8        2.39        2.19      1.63 o 
   8   0   8       33.08       42.79      3.65 o 
 -10   1   8        0.12       -1.39      3.09 o 
  -9   1   8        7.50        6.06      1.62 o 
  -8   1   8        0.79        1.09      1.30 o 
  -7   1   8       21.46       20.09      1.45 o 
  -6   1   8       79.68       81.73      2.13 o 
  -5   1   8       99.38      107.36      2.27 o 
  -4   1   8      279.76      308.92      3.44 o 
  -3   1   8       68.43       60.15      1.46 o 
  -2   1   8      292.39      332.84      3.09 o 
  -1   1   8        6.64        8.27      0.65 o 
   0   1   8      394.88      418.02      3.20 o 
   1   1   8       56.01       57.90      1.07 o 
   2   1   8        0.16        0.40      0.43 o 
   3   1   8      113.31      114.22      2.02 o 
   4   1   8       23.54       22.38      1.56 o 
   5   1   8        0.02        0.80      0.97 o 
   6   1   8       25.34       24.44      1.81 o 
   7   1   8        1.21        0.62      1.09 o 
   8   1   8        3.39        3.58      1.37 o 
 -10   2   8        4.27       -1.18      3.32 o 
  -9   2   8        0.39       -1.36      1.36 o 
  -8   2   8       27.46       26.46      1.69 o 
  -7   2   8       32.95       36.77      1.74 o 
  -6   2   8      125.98      132.24      2.56 o 
  -5   2   8       93.64       97.71      2.18 o 
  -4   2   8      122.18      125.29      2.20 o 
  -3   2   8      266.52      268.87      3.31 o 
  -2   2   8      135.03      109.01      1.67 o 
  -1   2   8     1053.38     1087.01      7.34 o 
   0   2   8     1029.34     1119.53      7.41 o 
   1   2   8      520.36      693.82      5.86 o 
   2   2   8      314.81      389.86      3.88 o 
   3   2   8     1676.32     1662.66     10.80 o 
   4   2   8       60.76       67.48      3.31 o 
   5   2   8      410.92      410.71     11.43 o 
   6   2   8       68.71       71.56      2.72 o 
   7   2   8       11.51       12.79      1.59 o 
   8   2   8       16.09       17.38      1.89 o 
  -9   3   8       29.51       33.94      3.75 o 
  -8   3   8        0.73       -0.81      2.04 o 
  -7   3   8       92.31       87.53      2.45 o 
  -6   3   8        3.38        1.52      0.92 o 
  -5   3   8       82.90       86.51      2.09 o 
  -4   3   8        0.04        0.78      0.81 o 
  -3   3   8      305.66      323.34      3.72 o 
  -2   3   8       55.91       46.56      1.22 o 
  -1   3   8      673.57      826.50      5.93 o 
   0   3   8      327.80      379.70      3.15 o 
   1   3   8      609.84      726.44      6.80 o 
   2   3   8        0.74        1.37      0.35 o 
   3   3   8      282.48      279.02      3.50 o 
   4   3   8      287.04      251.77      3.47 o 
   5   3   8       34.44       38.47      2.41 o 
   6   3   8        5.19        6.86      1.26 o 
   7   3   8        0.02       -0.19      1.01 o 
   8   3   8       14.31       12.80      2.60 o 
  -9   4   8        6.24        6.62      3.68 o 
  -8   4   8       33.90       32.63      2.10 o 
  -7   4   8      217.03      214.08      4.10 o 
  -6   4   8       31.98       31.59      1.53 o 
  -5   4   8      356.12      380.29      4.19 o 
  -4   4   8      170.70      169.02      2.56 o 
  -3   4   8       97.53      122.31      2.63 o 
  -2   4   8        0.58        1.67      0.69 o 
  -1   4   8       31.93       58.21      1.29 o 
   0   4   8       28.86       21.35      0.83 o 
   1   4   8      190.42      234.21      2.31 o 
   2   4   8       48.05       53.11      1.08 o 
   3   4   8      101.84       98.12      1.57 o 
   4   4   8       50.52       46.83      1.75 o 
   5   4   8        1.05        1.60      0.95 o 
   6   4   8        1.98        2.64      1.52 o 
   7   4   8        0.50        0.34      1.03 o 
   8   4   8        0.09       -0.07      1.87 o 
  -9   5   8        4.35        3.18      1.62 o 
  -8   5   8       13.34       12.03      1.69 o 
  -7   5   8       65.85       68.73      2.60 o 
  -6   5   8       61.01       58.86      2.27 o 
  -5   5   8      104.49      102.78      3.24 o 
  -4   5   8      182.00      186.15      2.71 o 
  -3   5   8      203.88      196.71      3.04 o 
  -2   5   8      118.48       86.66      1.69 o 
  -1   5   8       60.41       65.04      1.42 o 
   0   5   8       36.23       36.61      1.12 o 
   1   5   8      267.48      253.69      2.56 o 
   2   5   8      142.03      150.06      1.94 o 
   3   5   8      294.05      309.12      3.86 o 
   4   5   8     1006.77      929.53     11.86 o 
   5   5   8       39.74       43.24      2.72 o 
   6   5   8        0.06       -0.12      0.89 o 
   7   5   8       23.61       26.32      3.11 o 
   8   5   8        0.02        0.39      2.02 o 
  -9   6   8        8.77        9.92      1.89 o 
  -8   6   8       53.92       58.42      2.69 o 
  -7   6   8        0.82        0.71      1.18 o 
  -6   6   8      224.10      218.25      4.01 o 
  -5   6   8      152.39      153.07      4.31 o 
  -4   6   8       15.04       10.82      1.05 o 
  -3   6   8        6.75        6.16      0.90 o 
  -2   6   8        4.25        5.29      0.80 o 
  -1   6   8      133.70      159.93      2.29 o 
   0   6   8       61.62       59.28      1.37 o 
   1   6   8       92.21      110.81      1.73 o 
   2   6   8      127.27      121.99      1.83 o 
   3   6   8       50.84       54.95      2.08 o 
   4   6   8       33.89       36.02      1.60 o 
   5   6   8       71.25       69.59      2.52 o 
   6   6   8       13.85       16.00      2.40 o 
   7   6   8       14.94       14.13      2.55 o 
   8   6   8        0.00        0.96      2.00 o 
  -9   7   8       11.35       12.63      2.37 o 
  -8   7   8       15.65       17.20      2.96 o 
  -7   7   8        4.59        5.31      1.98 o 
  -6   7   8      116.95      108.39      3.06 o 
  -5   7   8      337.15      339.85      4.92 o 
  -4   7   8        4.88        2.94      1.08 o 
  -3   7   8      812.12      793.15      6.44 o 
  -2   7   8      969.20      909.39      6.96 o 
  -1   7   8       34.17       37.13      1.53 o 
   0   7   8        5.61       10.75      0.92 o 
   1   7   8        1.57        1.92      0.62 o 
   2   7   8      307.44      310.16      3.20 o 
   3   7   8        0.58        3.95      0.84 o 
   4   7   8      728.53      708.29      8.91 o 
   5   7   8      154.55      160.57      4.02 o 
   6   7   8       43.01       42.12      3.47 o 
   7   7   8       58.69       62.07      4.29 o 
  -8   8   8        0.56        2.25      1.80 o 
  -7   8   8       96.96      105.73      3.33 o 
  -6   8   8        6.06        9.16      1.51 o 
  -5   8   8      268.17      255.93      4.33 o 
  -4   8   8       52.54       40.97      1.96 o 
  -3   8   8       21.59       17.05      1.43 o 
  -2   8   8       17.78       16.61      1.50 o 
  -1   8   8       50.99       44.98      1.50 o 
   0   8   8      523.06      531.50      4.66 o 
   1   8   8      496.20      537.47      4.69 o 
   2   8   8     1184.81     1053.17      7.78 o 
   3   8   8        0.00        5.86      1.21 o 
   4   8   8      104.71      110.71      3.31 o 
   5   8   8        0.45        2.26      1.34 o 
   6   8   8        0.20        0.69      1.61 o 
   7   8   8        0.84        0.51      1.95 o 
  -8   9   8       20.21       21.68      2.22 o 
  -7   9   8        4.51        1.61      1.57 o 
  -6   9   8       54.22       56.12      2.52 o 
  -5   9   8       49.04       40.64      2.09 o 
  -4   9   8       59.04       58.83      2.32 o 
  -3   9   8       13.93       15.76      1.38 o 
  -2   9   8       24.65       30.33      2.88 o 
  -1   9   8      754.72      717.35      7.08 o 
   0   9   8        2.72        5.31      0.98 o 
   1   9   8      964.51      938.11      7.19 o 
   2   9   8      343.42      321.65      4.14 o 
   3   9   8      120.74      106.32      3.17 o 
   4   9   8      129.79      126.12      5.34 o 
   5   9   8       37.38       42.36      2.45 o 
   6   9   8        3.65        1.97      1.70 o 
   7   9   8        6.77        6.93      2.40 o 
  -8  10   8       17.33       13.53      2.67 o 
  -7  10   8        9.88        8.89      1.77 o 
  -6  10   8        2.72        6.56      1.54 o 
  -5  10   8       29.23       32.55      2.00 o 
  -4  10   8        0.31        0.55      1.14 o 
  -3  10   8      297.25      287.27      4.44 o 
  -2  10   8      337.93      313.19      4.46 o 
  -1  10   8       24.63       22.72      1.42 o 
   0  10   8      153.71      148.91      2.76 o 
   1  10   8        5.23        9.77      1.00 o 
   2  10   8       36.14       34.41      1.75 o 
   3  10   8        0.46        0.93      1.10 o 
   4  10   8        5.78        9.32      1.54 o 
   5  10   8        6.45        3.49      1.38 o 
   6  10   8        4.61        4.48      2.08 o 
  -7  11   8       19.24       24.59      2.20 o 
  -6  11   8       82.12       81.71      3.07 o 
  -5  11   8        0.04       -0.33      1.26 o 
  -4  11   8       20.24       20.31      1.68 o 
  -3  11   8       48.61       49.07      2.23 o 
  -2  11   8        5.22        5.63      1.22 o 
  -1  11   8       37.27       37.80      1.89 o 
   0  11   8      137.98      138.88      9.09 o 
   1  11   8      165.42      178.39      4.09 o 
   2  11   8        9.24        6.33      1.00 o 
   3  11   8       61.34       65.70      2.78 o 
   4  11   8        3.34        5.39      1.56 o 
   5  11   8        0.22       -1.20      1.20 o 
   6  11   8        6.09        5.77      2.21 o 
  -7  12   8       19.40       16.78      2.11 o 
  -6  12   8       16.55       13.83      1.90 o 
  -5  12   8        1.43        0.86      1.74 o 
  -4  12   8       70.27       66.33      2.61 o 
  -3  12   8        4.49        4.19      1.33 o 
  -2  12   8       67.44       75.50      2.54 o 
  -1  12   8       93.33       96.09      3.36 o 
   0  12   8       66.23       60.95      2.76 o 
   1  12   8        1.28        1.84      1.30 o 
   2  12   8       61.63       57.14      3.90 o 
   3  12   8       44.85       44.57      3.85 o 
   4  12   8        0.97        1.27      1.55 o 
   5  12   8       18.10       21.38      2.14 o 
   6  12   8        2.16        3.56      2.34 o 
  -6  13   8       43.61       45.41      2.62 o 
  -5  13   8        4.21        3.64      1.52 o 
  -4  13   8       19.42       19.25      1.85 o 
  -3  13   8       65.72       61.71      3.17 o 
  -2  13   8       55.19       59.39      4.55 o 
  -1  13   8        0.79        2.36      1.42 o 
   0  13   8      227.42      239.02      7.11 o 
   1  13   8      135.95      126.99      3.82 o 
   2  13   8        1.55        3.52      2.08 o 
   3  13   8       40.37       43.75      3.78 o 
   4  13   8        1.64        3.24      2.38 o 
   5  13   8        0.54        0.37      1.48 o 
   6  13   8        1.06        2.23      2.42 o 
  -6  14   8       20.72       15.76      4.01 o 
  -5  14   8        0.16       -0.29      1.60 o 
  -4  14   8       53.10       43.28      3.02 o 
  -3  14   8       76.16       73.43      3.47 o 
  -2  14   8        4.42        3.15      1.62 o 
  -1  14   8       91.54       90.75      3.54 o 
   0  14   8      146.14      149.56      4.41 o 
   1  14   8        0.83        6.49      1.57 o 
   2  14   8       59.16       58.75      4.55 o 
   3  14   8       32.33       36.08      3.63 o 
   4  14   8        4.57        5.51      2.47 o 
   5  14   8        8.21       12.72      2.83 o 
  -5  15   8        3.08        7.77      3.18 o 
  -4  15   8        2.93        5.48      3.18 o 
  -3  15   8        0.04        2.88      4.47 o 
  -2  15   8       56.04       53.90      3.88 o 
  -1  15   8       16.65       18.87      2.24 o 
   0  15   8       77.00       79.71      3.51 o 
   1  15   8      132.63      142.61      6.50 o 
   2  15   8        1.14        3.60      2.36 o 
   3  15   8       24.98       27.17      3.41 o 
   4  15   8        7.45       11.48      2.83 o 
  -4  16   8        5.14       11.39      3.18 o 
  -3  16   8        5.23        5.78      1.86 o 
  -2  16   8        1.37        3.56      1.77 o 
  -1  16   8       14.51       13.89      2.14 o 
   0  16   8        8.38       12.23      2.07 o 
   1  16   8        6.61        8.58      2.72 o 
   2  16   8       14.36       14.58      3.09 o 
   3  16   8        3.90        6.24      2.53 o 
  -2  17   8        0.02        2.64      2.53 o 
  -1  17   8        0.05        2.49      2.90 o 
   0  17   8        2.51        1.69      2.47 o 
   1  17   8        1.01        2.66      2.47 o 
 -10   1   9       19.89       16.13      4.03 o 
  -9   1   9       15.41       14.50      1.65 o 
  -8   1   9       42.18       43.37      1.97 o 
  -7   1   9      356.64      330.41      4.76 o 
  -6   1   9      233.78      234.84      3.43 o 
  -5   1   9        1.73        0.95      0.85 o 
  -4   1   9      341.35      322.14      3.59 o 
  -3   1   9      163.06      182.14      2.42 o 
  -2   1   9      124.48       95.86      1.61 o 
  -1   1   9      501.00      490.06      3.89 o 
   0   1   9      249.70      240.02      2.71 o 
   1   1   9      434.41      412.81      3.88 o 
   2   1   9       21.30       13.14      1.15 o 
   3   1   9      542.06      534.48      6.85 o 
   4   1   9      709.78      686.10      8.61 o 
   5   1   9        0.32        0.88      0.98 o 
   6   1   9       22.48       26.74      1.92 o 
   7   1   9       29.62       38.71      2.36 o 
   8   1   9        6.30        3.84      1.44 o 
   9   1   9        0.10        0.68      1.43 o 
  -9   2   9        0.56        1.41      1.48 o 
  -8   2   9        8.08        3.39      1.25 o 
  -7   2   9        1.08       -0.56      1.05 o 
  -6   2   9        7.48        7.80      1.10 o 
  -5   2   9        9.38       13.02      1.10 o 
  -4   2   9       82.34       73.81      1.84 o 
  -3   2   9       40.69       47.68      1.42 o 
  -2   2   9       47.31       44.83      1.23 o 
  -1   2   9       47.17       45.31      1.10 o 
   0   2   9       73.03       88.24      1.23 o 
   1   2   9        3.53        4.16      0.52 o 
   2   2   9       29.66       41.13      1.20 o 
   3   2   9       68.17       67.61      2.28 o 
   4   2   9      144.93      147.60      3.45 o 
   5   2   9       15.03       12.81      1.45 o 
   6   2   9        0.10        0.34      1.01 o 
   7   2   9        6.68        9.70      2.99 o 
   8   2   9        0.07       -1.16      1.16 o 
  -9   3   9        3.41        1.95      1.62 o 
  -8   3   9        1.50        1.19      1.34 o 
  -7   3   9       38.05       41.02      1.83 o 
  -6   3   9       71.14       72.29      2.05 o 
  -5   3   9        7.82        7.33      0.99 o 
  -4   3   9      169.80      145.70      2.43 o 
  -3   3   9       20.53       25.39      1.15 o 
  -2   3   9       56.47       72.00      1.50 o 
  -1   3   9        3.97       15.09      2.35 o 
   0   3   9       16.77       18.32      0.77 o 
   1   3   9      599.02      605.34      5.50 o 
   2   3   9       66.68       50.91      1.42 o 
   3   3   9      497.01      478.99      6.39 o 
   4   3   9      134.36      134.69      6.06 o 
   5   3   9      122.61      110.01      3.18 o 
   6   3   9       94.35       95.67      3.13 o 
   7   3   9        1.58        4.66      1.87 o 
   8   3   9        3.54        0.15      1.93 o 
  -9   4   9       11.04        6.01      1.73 o 
  -8   4   9       40.65       41.40      2.29 o 
  -7   4   9        0.56       -1.15      1.15 o 
  -6   4   9       49.35       47.85      1.84 o 
  -5   4   9      311.59      296.71      3.66 o 
  -4   4   9       24.20       29.61      1.37 o 
  -3   4   9      656.00      643.30      7.44 o 
  -2   4   9      550.17      544.03      5.41 o 
  -1   4   9       50.09       34.05      1.15 o 
   0   4   9      771.90      695.08      5.21 o 
   1   4   9       29.81       42.72      0.96 o 
   2   4   9      192.74      170.41      2.56 o 
   3   4   9        0.37       -0.19      0.69 o 
   4   4   9      279.51      260.65      4.61 o 
   5   4   9       68.31       64.53      2.52 o 
   6   4   9        0.74        1.00      1.02 o 
   7   4   9        3.04        3.92      1.83 o 
   8   4   9        1.92        1.74      2.04 o 
  -9   5   9       15.50       13.09      2.21 o 
  -8   5   9        0.34       -0.59      1.38 o 
  -7   5   9       51.20       56.75      2.46 o 
  -6   5   9       21.34       26.21      1.72 o 
  -5   5   9        0.00       -0.20      0.82 o 
  -4   5   9       10.69       13.62      1.07 o 
  -3   5   9      150.62      162.61      2.48 o 
  -2   5   9        8.22       13.21      0.93 o 
  -1   5   9      513.46      455.64      4.05 o 
   0   5   9      434.62      458.51      4.42 o 
   1   5   9       87.39       79.12      2.01 o 
   2   5   9       31.04       30.41      1.38 o 
   3   5   9       40.18       43.25      1.62 o 
   4   5   9       91.94       92.12      2.71 o 
   5   5   9        7.98        8.84      1.32 o 
   6   5   9       93.62       91.93      7.30 o 
   7   5   9        5.01        7.46      2.29 o 
   8   5   9        5.55        5.62      2.45 o 
  -9   6   9       13.56       14.98      1.98 o 
  -8   6   9       99.00      102.62      3.37 o 
  -7   6   9       12.69        7.03      1.48 o 
  -6   6   9       23.52       22.14      1.68 o 
  -5   6   9      123.92      106.93      4.19 o 
  -4   6   9      157.73      151.70      2.51 o 
  -3   6   9       61.07       56.69      1.71 o 
  -2   6   9     1262.19     1258.92      8.98 o 
  -1   6   9      892.26      884.80      6.68 o 
   0   6   9       78.06       77.22      1.56 o 
   1   6   9      278.21      272.50      2.85 o 
   2   6   9      269.44      239.65      3.30 o 
   3   6   9      120.58      109.16      2.28 o 
   4   6   9       66.39       64.82      3.60 o 
   5   6   9      200.23      192.66      6.11 o 
   6   6   9        0.60        4.01      1.69 o 
   7   6   9       23.11       26.66      3.17 o 
   8   6   9        0.97        2.89      2.34 o 
  -8   7   9        0.42        0.50      2.79 o 
  -7   7   9       62.99       64.41      2.76 o 
  -6   7   9      125.53      136.25      3.36 o 
  -5   7   9       81.93       70.58      2.47 o 
  -4   7   9      370.41      390.19     10.76 o 
  -3   7   9      260.75      258.29      3.22 o 
  -2   7   9        0.27       -0.06      0.76 o 
  -1   7   9       80.33       90.99      1.84 o 
   0   7   9      303.33      243.05      2.84 o 
   1   7   9        0.34        1.48      0.61 o 
   2   7   9        2.58        3.37      0.80 o 
   3   7   9       78.92       72.67      1.95 o 
   4   7   9        0.02       -0.74      1.02 o 
   5   7   9        2.08        3.09      1.70 o 
   6   7   9       37.92       33.31      3.28 o 
   7   7   9       10.02        6.73      2.21 o 
  -8   8   9        0.76       -1.11      1.60 o 
  -7   8   9       29.52       26.04      2.12 o 
  -6   8   9        6.50        8.52      1.50 o 
  -5   8   9       35.89       36.31      2.01 o 
  -4   8   9      187.86      181.59      4.10 o 
  -3   8   9       13.20       15.76      1.38 o 
  -2   8   9      290.14      267.09      3.22 o 
  -1   8   9      595.34      531.43      4.80 o 
   0   8   9        0.28        1.15      0.71 o 
   1   8   9      236.47      238.06      2.87 o 
   2   8   9      136.38      148.66      2.65 o 
   3   8   9        4.62        4.40      1.85 o 
   4   8   9       82.92       79.03      2.92 o 
   5   8   9      100.41       95.74      4.66 o 
   6   8   9        7.55       10.66      2.32 o 
   7   8   9       19.16       18.29      2.92 o 
  -8   9   9       12.08       10.55      1.96 o 
  -7   9   9       18.79       15.81      1.93 o 
  -6   9   9        2.52        2.78      1.39 o 
  -5   9   9        0.02        1.28      1.20 o 
  -4   9   9        5.50        6.98      1.33 o 
  -3   9   9       76.26       66.30      2.28 o 
  -2   9   9       40.86       55.75      2.07 o 
  -1   9   9       17.71       22.10      1.35 o 
   0   9   9       34.89       36.91      1.45 o 
   1   9   9       40.50       48.75      2.15 o 
   2   9   9       16.29       18.21      1.50 o 
   3   9   9       27.40       26.58      1.84 o 
   4   9   9        8.81        7.36      1.39 o 
   5   9   9        4.01        3.54      1.80 o 
   6   9   9       15.02       17.67      2.74 o 
   7   9   9        2.45        5.00      2.12 o 
  -7  10   9        1.10        0.74      1.53 o 
  -6  10   9       88.36       80.02      3.00 o 
  -5  10   9      130.45      134.06      3.41 o 
  -4  10   9        0.51       -0.18      1.13 o 
  -3  10   9      144.57      153.14      3.35 o 
  -2  10   9       45.62       46.91      2.09 o 
  -1  10   9        7.36        8.28      1.12 o 
   0  10   9       44.45       49.77      1.80 o 
   1  10   9        8.91       10.65      1.01 o 
   2  10   9       12.40       10.31      1.35 o 
   3  10   9       21.75       20.93      1.81 o 
   4  10   9        2.99        4.15      1.30 o 
   5  10   9       35.75       38.43      3.43 o 
   6  10   9       21.90       27.67      3.24 o 
   7  10   9        3.69        3.78      2.17 o 
  -7  11   9        1.20        1.79      1.59 o 
  -6  11   9       30.35       26.13      2.14 o 
  -5  11   9       48.53       50.21      2.46 o 
  -4  11   9       12.42       12.97      1.59 o 
  -3  11   9      172.33      156.75      3.44 o 
  -2  11   9       67.41       71.50      2.42 o 
  -1  11   9       63.34       57.58      2.20 o 
   0  11   9      110.75      123.31      3.46 o 
   1  11   9        8.61        8.97      1.49 o 
   2  11   9        9.03        9.78      1.71 o 
   3  11   9       47.32       55.86      2.54 o 
   4  11   9        1.09        2.35      1.60 o 
   5  11   9        6.31        1.61      1.82 o 
   6  11   9        0.01       -0.96      1.78 o 
  -7  12   9        0.55       -0.39      2.28 o 
  -6  12   9       39.19       42.01      2.56 o 
  -5  12   9       55.07       57.65      2.75 o 
  -4  12   9       30.63       34.66      2.12 o 
  -3  12   9        6.27       10.76      1.49 o 
  -2  12   9       73.09       77.76      2.76 o 
  -1  12   9       47.80       40.66      2.43 o 
   0  12   9       48.17       50.24      2.58 o 
   1  12   9      190.22      168.30      6.22 o 
   2  12   9       93.42       93.24      4.83 o 
   3  12   9        0.59        1.72      1.15 o 
   4  12   9        0.41        0.94      1.25 o 
   5  12   9        9.22       11.71      2.47 o 
  -6  13   9       50.19       54.92      2.93 o 
  -5  13   9       28.98       27.83      3.06 o 
  -4  13   9        4.03        3.70      1.49 o 
  -3  13   9       88.30       88.71      3.60 o 
  -2  13   9        3.54        2.56      1.47 o 
  -1  13   9       52.35       57.73      4.38 o 
   0  13   9       55.59       63.45      6.55 o 
   1  13   9        0.04        2.27      2.00 o 
   2  13   9        0.60        6.09      2.30 o 
   3  13   9       20.87       25.35      3.22 o 
   4  13   9       13.97       17.70      3.09 o 
   5  13   9        8.21        7.29      2.38 o 
  -6  14   9       18.02       19.07      3.99 o 
  -5  14   9       49.50       53.70      3.48 o 
  -4  14   9       18.24       23.59      2.51 o 
  -3  14   9        0.89        2.82      1.68 o 
  -2  14   9       23.92       26.30      2.46 o 
  -1  14   9       48.86       52.86      2.98 o 
   0  14   9        0.44        2.49      1.46 o 
   1  14   9       78.09       79.40      5.08 o 
   2  14   9       60.98       73.78      5.00 o 
   3  14   9        0.04        1.12      2.21 o 
   4  14   9       10.08       13.51      2.79 o 
  -5  15   9        0.54        0.09      2.89 o 
  -4  15   9        0.00        1.21      1.64 o 
  -3  15   9       35.69       39.16      2.86 o 
  -2  15   9       13.51       12.21      2.29 o 
  -1  15   9       10.93       14.41      2.81 o 
   0  15   9       59.24       53.90      4.53 o 
   1  15   9        0.04        2.38      2.25 o 
   2  15   9        7.74        6.26      2.66 o 
   3  15   9        4.35        8.11      2.57 o 
   4  15   9        0.75        3.65      2.38 o 
  -4  16   9        0.09        3.73      2.87 o 
  -3  16   9        1.15        2.12      3.15 o 
  -2  16   9        0.73        6.91      2.17 o 
  -1  16   9        0.24        0.61      1.60 o 
   0  16   9        6.26        6.73      2.62 o 
   1  16   9        9.78        8.51      2.77 o 
   2  16   9       41.36       42.53      4.29 o 
   3  16   9        0.95       10.38      2.70 o 
  -2  17   9        0.40        1.72      2.34 o 
 -10   0  10        0.27       -2.45      3.28 o 
  -9   0  10       77.47       83.52      4.06 o 
  -8   0  10       52.85       52.85      3.14 o 
  -7   0  10      238.46      269.70      5.69 o 
  -6   0  10      115.35      116.83      3.57 o 
  -5   0  10       10.84       12.81      1.60 o 
  -4   0  10       59.86       50.30      2.34 o 
  -3   0  10        4.05       12.45      2.36 o 
  -2   0  10     3002.02     2871.65     25.32 o 
  -1   0  10     1359.55     1193.01     16.36 o 
   0   0  10      155.78      142.20      2.12 o 
   1   0  10     1299.90     1142.79     16.51 o 
   2   0  10       36.55       37.04      2.68 o 
   3   0  10      174.10      194.32      5.47 o 
   4   0  10      553.84      558.65     10.68 o 
   5   0  10       12.65       10.77      2.02 o 
   6   0  10      165.91      186.71      6.31 o 
   7   0  10       43.22       54.29      3.95 o 
   8   0  10       28.66       28.10      3.33 o 
  -9   1  10        0.33       -1.31      1.31 o 
  -8   1  10        4.67        4.86      1.33 o 
  -7   1  10        0.21       -0.69      1.07 o 
  -6   1  10       62.50       64.07      2.02 o 
  -5   1  10        3.17        2.98      0.90 o 
  -4   1  10       77.10       76.14      2.59 o 
  -3   1  10        0.05        0.63      0.65 o 
  -2   1  10        9.08        6.43      0.71 o 
  -1   1  10      309.21      324.76      2.98 o 
   0   1  10      103.45      102.50      1.69 o 
   1   1  10       71.77       66.55      2.21 o 
   2   1  10       23.13       29.12      1.75 o 
   3   1  10       12.75       12.29      1.32 o 
   4   1  10       38.95       42.15      2.17 o 
   5   1  10        9.52        6.85      1.28 o 
   6   1  10       18.09       19.39      1.79 o 
   7   1  10        5.59        6.31      1.73 o 
   8   1  10        1.04        0.60      1.98 o 
   9   1  10        4.99        3.04      2.38 o 
  -9   2  10       11.38       11.78      2.50 o 
  -8   2  10       12.53       13.56      1.67 o 
  -7   2  10       37.28       41.01      1.88 o 
  -6   2  10      116.45      117.02      2.54 o 
  -5   2  10      154.65      138.58      2.53 o 
  -4   2  10       31.33       30.78      1.54 o 
  -3   2  10      363.38      362.81      3.70 o 
  -2   2  10      633.64      605.86      4.94 o 
  -1   2  10       29.60       32.74      1.02 o 
   0   2  10      174.32      179.09      1.86 o 
   1   2  10      223.05      217.34      2.65 o 
   2   2  10        0.01        0.90      0.87 o 
   3   2  10      104.10       95.22      2.74 o 
   4   2  10      438.04      422.03      6.30 o 
   5   2  10       60.95       59.56      2.86 o 
   6   2  10        2.95        0.25      1.79 o 
   7   2  10       27.19       32.08      2.24 o 
   8   2  10        0.63        4.29      1.84 o 
  -9   3  10        0.07       -0.42      1.47 o 
  -8   3  10       34.16       37.38      2.26 o 
  -7   3  10       22.40       24.41      1.59 o 
  -6   3  10        0.82        2.81      1.02 o 
  -5   3  10       37.98       36.12      1.86 o 
  -4   3  10       45.78       55.40      1.75 o 
  -3   3  10        4.69        4.49      1.42 o 
  -2   3  10        0.26        2.39      0.69 o 
  -1   3  10      719.28      724.46      7.30 o 
   0   3  10      880.57      866.57      6.16 o 
   1   3  10        7.81       12.25      0.82 o 
   2   3  10      772.77      762.23     13.42 o 
   3   3  10      260.27      232.75      5.41 o 
   4   3  10        5.54        7.96      1.31 o 
   5   3  10      194.57      191.22      5.10 o 
   6   3  10        2.89        1.69      1.06 o 
   7   3  10        8.79        9.34      1.58 o 
   8   3  10       12.01       15.03      2.87 o 
  -9   4  10        3.88        3.48      1.62 o 
  -8   4  10        0.07       -0.24      1.35 o 
  -7   4  10       16.78       18.22      1.69 o 
  -6   4  10       97.31       90.59      2.32 o 
  -5   4  10       64.75       66.31      1.90 o 
  -4   4  10       55.19       58.96      1.77 o 
  -3   4  10      561.67      554.26      4.96 o 
  -2   4  10      308.63      289.21      3.14 o 
  -1   4  10      365.06      396.24      3.67 o 
   0   4  10      512.71      537.73      4.34 o 
   1   4  10        0.06        1.40      0.65 o 
   2   4  10        2.36        5.38      1.12 o 
   3   4  10       25.75       24.23      1.57 o 
   4   4  10      269.37      261.11      7.30 o 
   5   4  10      123.13      113.99      3.27 o 
   6   4  10        0.72        0.50      1.00 o 
   7   4  10       58.47       64.02      4.46 o 
   8   4  10       12.49       12.05      2.85 o 
  -9   5  10        0.44       -1.40      1.40 o 
  -8   5  10       73.55       73.82      4.62 o 
  -7   5  10       44.77       38.19      2.09 o 
  -6   5  10       30.34       29.03      2.09 o 
  -5   5  10       98.76      101.46      2.26 o 
  -4   5  10       36.26       31.22      1.35 o 
  -3   5  10      503.06      500.35      4.72 o 
  -2   5  10        4.06        2.90      0.78 o 
  -1   5  10     1495.40     1548.75     10.49 o 
   0   5  10      189.23      159.69      2.14 o 
   1   5  10        2.51        6.10      0.84 o 
   2   5  10       77.31       91.89      2.45 o 
   3   5  10      289.26      260.82      4.50 o 
   4   5  10       27.28       25.68      1.72 o 
   5   5  10      168.30      172.98      4.01 o 
   6   5  10       14.51       12.35      2.32 o 
   7   5  10       19.11       18.40      2.90 o 
   8   5  10       16.48       19.56      3.24 o 
  -8   6  10        4.54        4.88      1.66 o 
  -7   6  10        5.28        4.47      1.44 o 
  -6   6  10      144.10      146.38      5.79 o 
  -5   6  10       57.61       54.65      3.33 o 
  -4   6  10       46.77       42.44      1.61 o 
  -3   6  10      161.35      149.62      3.38 o 
  -2   6  10        1.70        3.78      0.86 o 
  -1   6  10       37.88       51.45      1.52 o 
   0   6  10        1.82        3.85      1.03 o 
   1   6  10      108.51      117.98      2.33 o 
   2   6  10       47.95       38.87      1.51 o 
   3   6  10        5.82        7.05      1.26 o 
   4   6  10        6.67        6.81      1.16 o 
   5   6  10       25.59       24.69      2.72 o 
   6   6  10        2.14        3.09      1.82 o 
   7   6  10       33.90       26.10      3.28 o 
  -8   7  10       15.11       19.76      2.14 o 
  -7   7  10      123.84      117.40      3.48 o 
  -6   7  10       22.86       18.20      2.28 o 
  -5   7  10      111.80      109.67      2.96 o 
  -4   7  10      234.89      212.61      4.60 o 
  -3   7  10       39.67       36.35      1.47 o 
  -2   7  10      124.04      111.35      2.72 o 
  -1   7  10      731.17      717.06      5.89 o 
   0   7  10      130.93      115.32      2.27 o 
   1   7  10       86.28       85.54      2.08 o 
   2   7  10      121.01      123.97      2.80 o 
   3   7  10        0.81        2.15      1.58 o 
   4   7  10       19.58       15.53      2.27 o 
   5   7  10        5.09        2.74      1.67 o 
   6   7  10       20.61       20.50      2.87 o 
   7   7  10        2.16        4.23      2.10 o 
  -8   8  10       42.81       45.92      2.71 o 
  -7   8  10       55.24       54.60      2.71 o 
  -6   8  10       59.36       65.33      2.68 o 
  -5   8  10      186.05      170.95      3.68 o 
  -4   8  10        2.67        2.85      1.19 o 
  -3   8  10      301.09      288.27      4.30 o 
  -2   8  10       46.39       53.63      1.62 o 
  -1   8  10      190.58      159.16      2.42 o 
   0   8  10       67.17       58.31      1.54 o 
   1   8  10        1.04        2.43      0.89 o 
   2   8  10       52.22       56.36      1.76 o 
   3   8  10        7.81        9.12      1.48 o 
   4   8  10        3.41        4.10      1.70 o 
   5   8  10        0.10       -0.06      1.55 o 
   6   8  10       11.65       11.35      2.45 o 
   7   8  10        0.17        3.04      1.93 o 
  -8   9  10        7.44        4.28      1.82 o 
  -7   9  10        2.96        3.90      1.60 o 
  -6   9  10        0.47       -0.71      1.29 o 
  -5   9  10       21.11       22.87      1.85 o 
  -4   9  10       89.34       78.71      2.60 o 
  -3   9  10        1.96        1.51      1.13 o 
  -2   9  10      400.19      367.25      4.84 o 
  -1   9  10      133.99      131.64      3.13 o 
   0   9  10        0.02        1.89      0.96 o 
   1   9  10       41.52       48.96      2.45 o 
   2   9  10       45.55       45.22      2.20 o 
   3   9  10      147.33      134.14      3.65 o 
   4   9  10       35.43       40.49      3.24 o 
   5   9  10       14.09       15.98      2.55 o 
   6   9  10       56.56       55.53      4.20 o 
   7   9  10        1.77        4.42      2.21 o 
  -7  10  10        1.97        0.98      1.62 o 
  -6  10  10        2.23        1.18      1.58 o 
  -5  10  10       11.09       10.41      1.59 o 
  -4  10  10       76.86       79.89      2.73 o 
  -3  10  10        3.79        3.81      1.41 o 
  -2  10  10      199.22      213.41      3.77 o 
  -1  10  10        1.69        1.89      0.99 o 
   0  10  10       13.23       21.19      1.30 o 
   1  10  10        0.22       -0.72      0.87 o 
   2  10  10       11.81       15.12      1.54 o 
   3  10  10        0.23        2.36      1.13 o 
   4  10  10        6.07        7.72      2.06 o 
   5  10  10        0.41        1.84      1.67 o 
   6  10  10        0.01       -0.69      1.74 o 
  -7  11  10       18.53       23.37      2.95 o 
  -6  11  10        5.15        2.83      1.55 o 
  -5  11  10      106.86      102.60      3.28 o 
  -4  11  10      226.37      209.49      4.19 o 
  -3  11  10        3.25        4.13      1.35 o 
  -2  11  10      116.75      104.61      2.78 o 
  -1  11  10       72.45       65.84      2.75 o 
   0  11  10       43.98       47.31      3.48 o 
   1  11  10       39.38       44.06      3.35 o 
   2  11  10      108.47      114.31      4.85 o 
   3  11  10       28.81       32.13      2.09 o 
   4  11  10       15.06       18.90      2.66 o 
   5  11  10        7.61        9.33      2.29 o 
   6  11  10        6.34        4.59      2.17 o 
  -6  12  10        0.44       -0.72      1.95 o 
  -5  12  10       49.89       42.98      2.66 o 
  -4  12  10       52.52       54.69      2.63 o 
  -3  12  10       38.40       37.97      2.07 o 
  -2  12  10       68.26       79.26      3.21 o 
  -1  12  10        8.84        6.70      1.48 o 
   0  12  10        6.92       12.65      2.38 o 
   1  12  10        7.05        8.62      2.27 o 
   2  12  10        0.69        3.07      1.99 o 
   3  12  10        1.87        1.93      2.34 o 
   4  12  10        7.94       10.32      2.21 o 
   5  12  10        5.26        3.00      1.95 o 
  -6  13  10        0.32       -1.48      2.51 o 
  -5  13  10      112.22      118.02      3.69 o 
  -4  13  10       67.23       72.21      2.90 o 
  -3  13  10        0.00        1.60      2.18 o 
  -2  13  10        3.38        1.98      1.50 o 
  -1  13  10        4.49        4.38      1.48 o 
   0  13  10       10.35       13.10      2.64 o 
   1  13  10        0.33       -0.13      1.87 o 
   2  13  10        7.58        8.09      2.36 o 
   3  13  10        6.90        7.44      2.30 o 
   5  13  10        0.30       -1.41      1.78 o 
  -6  14  10        1.55       -2.89      2.89 o 
  -5  14  10        9.77        9.18      2.09 o 
  -4  14  10       18.14       19.59      2.33 o 
  -3  14  10       11.26        7.50      1.85 o 
  -2  14  10       93.51       89.93      3.71 o 
  -1  14  10       42.56       51.58      4.27 o 
   0  14  10       88.31       92.14      5.26 o 
   1  14  10       97.01      105.16      5.56 o 
   2  14  10        1.18        1.48      2.36 o 
   3  14  10       44.01       53.34      4.44 o 
  -4  15  10       22.64       23.81      2.46 o 
  -3  15  10        0.07       -0.26      1.60 o 
  -2  15  10        0.68        0.60      1.62 o 
  -1  15  10        0.36        2.77      2.25 o 
   0  15  10        9.69        7.04      2.79 o 
   1  15  10        0.45        4.10      2.40 o 
   2  15  10       54.89       59.05      4.61 o 
   3  15  10       31.66       36.61      3.99 o 
  -3  16  10       20.78       26.36      3.77 o 
  -2  16  10        2.43        5.19      2.49 o 
  -1  16  10        2.42        1.59      2.38 o 
   0  16  10        8.33       10.64      2.70 o 
   1  16  10       26.42       27.90      3.54 o 
   2  16  10       13.63       16.26      3.02 o 
  -9   1  11        0.89        0.79      1.36 o 
  -8   1  11       77.95       79.23      2.62 o 
  -7   1  11       79.23       85.41      2.44 o 
  -6   1  11       19.09       21.86      1.42 o 
  -5   1  11      434.08      449.67      4.76 o 
  -4   1  11        4.61        6.05      1.67 o 
  -3   1  11      516.59      520.30      4.71 o 
  -2   1  11      869.48      796.68      6.98 o 
  -1   1  11      172.24      191.93      3.09 o 
   0   1  11        7.25        9.66      1.26 o 
   1   1  11      142.15      130.30      5.37 o 
   2   1  11      130.83      133.85      3.23 o 
   3   1  11       49.97       47.82      2.18 o 
   4   1  11      332.45      310.21      5.38 o 
   5   1  11      134.13      133.93      3.64 o 
   6   1  11        2.15        1.34      1.17 o 
   7   1  11       53.77       60.79      5.85 o 
   8   1  11       17.68       19.10      2.08 o 
  -9   2  11        8.44        4.95      1.63 o 
  -8   2  11        8.93       10.11      1.52 o 
  -7   2  11       21.44       20.22      1.53 o 
  -6   2  11       12.83       13.64      1.26 o 
  -5   2  11        1.33        3.11      0.94 o 
  -4   2  11       51.10       52.15      1.70 o 
  -3   2  11       68.19       78.33      1.80 o 
  -2   2  11       28.36       30.31      1.18 o 
  -1   2  11      105.31      100.17      1.62 o 
   0   2  11        5.47        2.34      0.64 o 
   1   2  11      528.10      526.34      6.84 o 
   2   2  11       50.65       54.11      2.20 o 
   3   2  11      138.81      135.50      3.32 o 
   4   2  11      268.63      237.87      9.98 o 
   5   2  11       43.19       44.83      2.34 o 
   6   2  11        6.50        7.43      1.43 o 
   7   2  11       32.18       31.23      2.33 o 
   8   2  11        4.11        4.32      1.51 o 
  -9   3  11       13.35       17.03      2.79 o 
  -8   3  11       16.84       20.41      2.14 o 
  -7   3  11        7.71        6.39      1.23 o 
  -6   3  11       72.32       81.08      2.97 o 
  -5   3  11       61.17       67.09      1.93 o 
  -4   3  11       47.95       41.97      1.59 o 
  -3   3  11      119.58      123.00      2.18 o 
  -2   3  11     1127.69     1079.86      7.87 o 
  -1   3  11      452.92      485.36      4.89 o 
   0   3  11        0.01        4.74      3.41 o 
   1   3  11       60.91       66.73      4.30 o 
   2   3  11       27.97       29.46      1.80 o 
   3   3  11       87.14       79.68      2.63 o 
   4   3  11        0.05        0.60      0.97 o 
   5   3  11      165.62      163.52      4.02 o 
   6   3  11       37.37       38.27      3.24 o 
   7   3  11        5.02        5.23      1.45 o 
   8   3  11       14.87       18.73      3.15 o 
  -9   4  11        0.04       -1.48      1.48 o 
  -8   4  11        1.09        0.14      1.46 o 
  -7   4  11       33.99       36.17      2.07 o 
  -6   4  11       11.13       15.13      1.31 o 
  -5   4  11       49.19       45.76      2.31 o 
  -4   4  11       11.86       12.19      1.05 o 
  -3   4  11      113.32       91.52      1.97 o 
  -2   4  11      155.16      171.73      2.46 o 
  -1   4  11       84.44       58.96      1.96 o 
   0   4  11        3.26        4.21      0.76 o 
   1   4  11       30.80       29.91      1.80 o 
   2   4  11        0.01       -0.85      0.85 o 
   3   4  11       17.62       25.45      1.77 o 
   4   4  11      304.02      280.65      5.06 o 
   5   4  11        0.89        0.52      1.85 o 
   6   4  11       61.60       66.17      3.46 o 
   7   4  11       20.99       25.27      3.22 o 
   8   4  11       13.44       10.51      2.74 o 
  -9   5  11        0.01        0.17      2.51 o 
  -8   5  11        1.54        2.45      1.52 o 
  -7   5  11       18.79       20.42      2.09 o 
  -6   5  11        7.31        9.66      1.58 o 
  -5   5  11       84.77       80.75      2.09 o 
  -4   5  11       40.78       38.41      1.74 o 
  -3   5  11       49.18       46.33      1.59 o 
  -2   5  11       59.94       70.21      3.12 o 
  -1   5  11       79.57       72.54      1.69 o 
   0   5  11        1.94        1.52      0.79 o 
   1   5  11      315.80      311.75      4.88 o 
   2   5  11      175.73      167.51      3.57 o 
   3   5  11       17.82       17.90      1.47 o 
   4   5  11        0.75       -0.03      0.90 o 
   5   5  11        2.23        1.07      2.18 o 
   6   5  11       31.51       33.22      3.28 o 
   7   5  11        3.72        1.57      2.02 o 
  -8   6  11        0.95       -1.46      1.46 o 
  -7   6  11       61.53       68.76      2.76 o 
  -6   6  11       86.38       90.14      2.81 o 
  -5   6  11       37.22       26.53      2.17 o 
  -4   6  11       21.47       16.62      1.18 o 
  -3   6  11       27.21       21.55      1.18 o 
  -2   6  11        8.19        7.22      0.90 o 
  -1   6  11       89.13       62.34      1.64 o 
   0   6  11      348.38      327.15      4.06 o 
   1   6  11      116.17      120.58      2.41 o 
   2   6  11      420.55      364.71      6.44 o 
   3   6  11      300.38      286.28      6.22 o 
   4   6  11       44.55       45.93      2.23 o 
   5   6  11       59.13       50.96      3.63 o 
   6   6  11       27.09       32.71      3.35 o 
   7   6  11        0.93        3.67      2.00 o 
  -8   7  11        0.19       -0.04      1.53 o 
  -7   7  11       10.40        4.88      1.66 o 
  -6   7  11        0.00       -0.37      1.30 o 
  -5   7  11       58.11       50.47      2.30 o 
  -4   7  11      103.55      101.94      2.76 o 
  -3   7  11        1.59        2.01      0.82 o 
  -2   7  11       31.20       28.76      1.29 o 
  -1   7  11        0.05        0.82      0.70 o 
   0   7  11      190.82      197.27      3.12 o 
   1   7  11       84.03       73.96      2.78 o 
   2   7  11        0.26        1.56      0.93 o 
   3   7  11       24.31       20.80      2.99 o 
   4   7  11       38.35       31.19      2.98 o 
   5   7  11        0.01        0.00      1.42 o 
   6   7  11        0.02       -0.41      1.65 o 
   7   7  11        5.42        3.95      1.99 o 
  -8   8  11        8.30       13.16      2.03 o 
  -7   8  11       65.53       71.09      3.30 o 
  -6   8  11       75.87       68.65      2.74 o 
  -5   8  11        0.69       -0.03      1.19 o 
  -4   8  11      165.81      147.98      3.28 o 
  -3   8  11      211.93      199.40      3.63 o 
  -2   8  11        0.38        0.64      0.75 o 
  -1   8  11      300.06      260.30      3.18 o 
   0   8  11      368.37      384.73      4.67 o 
   1   8  11        0.01        2.28      0.81 o 
   2   8  11      117.60      115.24      4.14 o 
   3   8  11      131.78      142.87      5.26 o 
   4   8  11       20.24       22.82      2.66 o 
   5   8  11        0.19        1.05      1.65 o 
   6   8  11        5.18        5.25      2.15 o 
   7   8  11        8.13       11.88      2.66 o 
  -7   9  11        0.42       -1.08      1.47 o 
  -6   9  11       10.68        9.22      1.99 o 
  -5   9  11       53.76       49.70      2.36 o 
  -4   9  11        6.64        5.23      1.45 o 
  -3   9  11       32.98       34.00      1.89 o 
  -2   9  11       11.84       14.94      1.41 o 
  -1   9  11      109.96      111.49      2.59 o 
   0   9  11      192.41      178.54      3.09 o 
   1   9  11        0.53        2.40      0.82 o 
   2   9  11       44.49       46.14      3.03 o 
   3   9  11        2.00        1.29      1.54 o 
   4   9  11       13.27       16.77      2.38 o 
   5   9  11        3.39        4.42      1.93 o 
   6   9  11        8.37       10.66      2.49 o 
  -7  10  11       36.33       37.42      2.49 o 
  -6  10  11       51.34       50.40      2.66 o 
  -5  10  11       16.81       15.41      1.74 o 
  -4  10  11      169.56      176.21      3.79 o 
  -3  10  11      250.27      236.79      4.15 o 
  -2  10  11        0.11        0.46      1.05 o 
  -1  10  11      171.67      180.13      3.33 o 
   0  10  11      201.27      170.93      3.87 o 
   1  10  11        1.08        2.30      1.03 o 
   2  10  11        7.57        8.04      1.30 o 
   3  10  11       52.89       53.88      3.58 o 
   4  10  11        1.33        1.50      1.61 o 
   5  10  11        0.00        3.26      1.95 o 
   6  10  11       15.55       22.52      3.09 o 
  -7  11  11        0.63       -2.40      2.40 o 
  -6  11  11        4.22        3.22      1.65 o 
  -5  11  11       11.80       12.97      1.78 o 
  -4  11  11        2.50        4.67      1.42 o 
  -3  11  11       23.25       21.73      2.61 o 
  -2  11  11        5.48        5.80      1.49 o 
  -1  11  11       75.24       73.20      3.00 o 
   0  11  11       12.76       13.73      2.27 o 
   1  11  11        2.14        3.50      1.91 o 
   2  11  11        3.96        3.21      1.87 o 
   3  11  11        1.94        3.18      1.69 o 
   4  11  11        6.99        5.68      2.02 o 
   5  11  11        0.90       -0.97      1.59 o 
   6  11  11        0.01       -1.59      1.59 o 
  -6  12  11       30.37       34.30      2.37 o 
  -5  12  11        8.28       10.65      1.75 o 
  -4  12  11       54.66       52.46      2.57 o 
  -3  12  11       28.19       28.88      2.35 o 
  -2  12  11       34.70       37.83      2.55 o 
  -1  12  11       52.76       49.74      3.73 o 
   0  12  11       41.37       37.34      3.30 o 
   1  12  11        1.45        0.79      1.91 o 
   2  12  11        8.16        9.72      2.36 o 
   3  12  11       12.04        8.62      2.08 o 
   4  12  11        0.77        0.02      1.54 o 
   5  12  11        0.56       -1.69      1.69 o 
  -6  13  11        4.82        7.32      2.52 o 
  -5  13  11        0.62        1.74      1.57 o 
  -4  13  11        0.25       -0.17      1.45 o 
  -3  13  11        2.50        4.99      2.79 o 
  -2  13  11        8.03        8.55      2.54 o 
  -1  13  11       49.66       54.50      4.22 o 
   0  13  11        1.68        1.82      1.97 o 
   1  13  11       30.06       36.01      3.63 o 
   2  13  11       37.20       42.06      3.80 o 
   5  13  11        6.25        6.28      2.29 o 
  -5  14  11        0.08        2.81      2.87 o 
  -4  14  11       44.87       50.10      3.98 o 
  -3  14  11       27.42       32.04      2.66 o 
  -2  14  11        7.63        5.06      2.32 o 
  -1  14  11        4.38        6.05      2.36 o 
   0  14  11        7.14        8.24      2.64 o 
   1  14  11       10.37       14.63      2.96 o 
   2  14  11        1.03        4.27      2.38 o 
  -4  15  11        6.97       13.41      3.15 o 
  -3  15  11       19.52       22.54      3.45 o 
  -2  15  11       17.90       19.93      3.37 o 
  -1  15  11        5.77        5.96      2.64 o 
   0  15  11        1.88       -0.45      2.27 o 
   1  15  11       17.41       16.39      3.00 o 
   2  15  11       35.53       38.95      3.95 o 
  -1  16  11       20.46       22.07      3.52 o 
   0  16  11        7.36        5.49      2.53 o 
   1  16  11        0.50        1.22      2.17 o 
   2  16  11        0.16        4.93      2.47 o 
  -9   0  12        0.20        0.81      1.85 o 
  -8   0  12        2.74       -0.33      3.63 o 
  -7   0  12       68.14       79.92      3.40 o 
  -6   0  12       98.59      107.04      3.55 o 
  -5   0  12        6.31        4.72      1.36 o 
  -4   0  12      686.29      662.46      8.35 o 
  -3   0  12      329.88      313.50      4.98 o 
  -2   0  12     1033.75     1031.56     10.70 o 
  -1   0  12     4563.51     4418.48     54.41 o 
   0   0  12      341.93      296.40      6.95 o 
   1   0  12     1345.44     1246.62     18.47 o 
   2   0  12     2114.67     1973.51     27.09 o 
   3   0  12        3.31        3.65      1.67 o 
   4   0  12      179.40      162.94      5.58 o 
   5   0  12      422.47      396.39      9.40 o 
   6   0  12       10.26       10.15      2.32 o 
   7   0  12       35.59       33.20      3.39 o 
   8   0  12       77.75       92.94      5.51 o 
  -9   1  12        0.01       -1.21      1.21 o 
  -8   1  12        0.51        0.89      1.25 o 
  -7   1  12        9.96       10.77      1.38 o 
  -6   1  12       10.00       11.65      1.95 o 
  -5   1  12        0.43        0.45      0.89 o 
  -4   1  12       70.37       68.85      1.83 o 
  -3   1  12       25.26       24.22      1.23 o 
  -2   1  12       51.77       53.36      1.74 o 
  -1   1  12        9.12        9.43      0.94 o 
   0   1  12      412.44      405.85      5.95 o 
   1   1  12      250.85      242.61      4.43 o 
   2   1  12        0.01        1.16      2.00 o 
   3   1  12      232.47      223.86      4.46 o 
   4   1  12       94.70       90.43      3.05 o 
   5   1  12       25.28       25.69      1.94 o 
   6   1  12       78.75       70.86      3.04 o 
   7   1  12        3.87        4.43      1.39 o 
   8   1  12       18.10       22.28      2.23 o 
  -9   2  12        1.29       -0.28      1.52 o 
  -8   2  12       86.14       92.01      2.77 o 
  -7   2  12      112.82      115.52      2.78 o 
  -6   2  12        0.25        0.43      0.97 o 
  -5   2  12       13.92       18.20      1.24 o 
  -4   2  12      184.19      184.47      2.78 o 
  -3   2  12       62.34       58.32      1.66 o 
  -2   2  12      694.58      707.04      5.74 o 
  -1   2  12     2168.84     2091.04     15.88 o 
   0   2  12       57.67       52.32      5.40 o 
   1   2  12      892.25      812.01      9.51 o 
   2   2  12       14.72       14.50      1.47 o 
   3   2  12       46.12       46.43      5.89 o 
   4   2  12      112.42      117.50      3.37 o 
   5   2  12        1.92        2.32      1.15 o 
   6   2  12       34.32       38.57      2.38 o 
   7   2  12       11.48       13.05      1.83 o 
   8   2  12       15.51       15.98      2.04 o 
  -9   3  12        0.65       -1.28      1.49 o 
  -8   3  12        5.42        5.90      1.61 o 
  -7   3  12       13.38       14.26      1.44 o 
  -6   3  12       66.78       62.91      2.08 o 
  -5   3  12        2.52        2.16      1.53 o 
  -4   3  12      211.79      204.65      2.94 o 
  -3   3  12       14.47       17.61      1.07 o 
  -2   3  12      881.32      850.47      6.63 o 
  -1   3  12       92.10       72.10      2.40 o 
   0   3  12      159.67      129.63      3.24 o 
   1   3  12        1.25        1.10      1.05 o 
   2   3  12      128.24      117.80      3.13 o 
   3   3  12       51.22       48.65      2.21 o 
   4   3  12        0.28       -0.93      1.52 o 
   5   3  12       68.69       64.93      2.74 o 
   6   3  12        7.96        6.42      2.90 o 
   7   3  12        3.04        5.67      1.52 o 
  -8   4  12        6.50        6.40      2.80 o 
  -7   4  12        5.49        5.09      1.42 o 
  -6   4  12        3.11        3.60      1.07 o 
  -5   4  12       28.53       35.73      1.57 o 
  -4   4  12       67.40       70.87      2.37 o 
  -3   4  12       22.54       22.17      1.16 o 
  -2   4  12        2.72        5.75      0.88 o 
  -1   4  12       98.35      109.20      2.31 o 
   0   4  12       27.31       29.64      1.89 o 
   1   4  12        0.01       -0.20      0.99 o 
   2   4  12        1.15        7.70      1.55 o 
   3   4  12        6.86        6.84      1.24 o 
   4   4  12        0.82        1.70      1.03 o 
   5   4  12       15.36       13.79      2.24 o 
   6   4  12        5.03        6.31      1.43 o 
   7   4  12       21.75       26.02      3.33 o 
  -8   5  12        2.09        0.09      2.10 o 
  -7   5  12       16.34       18.91      1.98 o 
  -6   5  12       21.60       19.30      1.65 o 
  -5   5  12       18.86       21.34      1.33 o 
  -4   5  12        8.85        9.98      1.03 o 
  -3   5  12      134.16      102.69      2.08 o 
  -2   5  12      723.72      645.61      5.56 o 
  -1   5  12       15.06       17.37      1.40 o 
   0   5  12      852.68      747.39      7.72 o 
   1   5  12       66.14       59.60      2.33 o 
   2   5  12      372.66      333.03      5.41 o 
   3   5  12      164.43      141.22      4.26 o 
   4   5  12       58.30       59.53      2.51 o 
   5   5  12       27.19       29.92      2.72 o 
   6   5  12        0.02        2.21      1.87 o 
   7   5  12       44.67       55.14      4.46 o 
  -8   6  12        0.73       -0.14      1.43 o 
  -7   6  12        4.58        5.37      1.53 o 
  -6   6  12        0.63       -1.16      1.16 o 
  -5   6  12       55.03       56.76      2.33 o 
  -4   6  12       93.44       95.67      2.22 o 
  -3   6  12        1.47        1.39      0.81 o 
  -2   6  12      162.30      155.66      2.46 o 
  -1   6  12       24.71       25.57      2.02 o 
   0   6  12        5.65        4.56      0.89 o 
   1   6  12       15.41       11.67      1.35 o 
   2   6  12        0.41        2.65      1.05 o 
   3   6  12       96.33       98.56      2.95 o 
   4   6  12       25.13       26.65      1.86 o 
   5   6  12       39.48       39.12      3.32 o 
   6   6  12       10.98       12.33      2.53 o 
   7   6  12        0.91        1.82      1.93 o 
  -8   7  12        3.86        6.64      1.73 o 
  -7   7  12       24.97       23.37      2.09 o 
  -6   7  12      126.92      119.88      3.34 o 
  -5   7  12      102.05      108.38      4.35 o 
  -4   7  12       31.78       33.51      1.81 o 
  -3   7  12      698.81      627.27      5.79 o 
  -2   7  12      525.34      479.67      4.69 o 
  -1   7  12       98.60       77.62      2.13 o 
   0   7  12      310.79      262.30      3.73 o 
   1   7  12        1.97        2.77      1.22 o 
   2   7  12       49.33       39.15      2.05 o 
   3   7  12       77.77       63.83      4.51 o 
   4   7  12       97.76       92.29      4.59 o 
   5   7  12        5.17        9.69      2.25 o 
   6   7  12       11.95       11.56      2.55 o 
  -8   8  12        7.13        5.92      3.62 o 
  -7   8  12        0.20       -0.29      2.66 o 
  -6   8  12        5.90        6.49      1.52 o 
  -5   8  12       40.02       40.73      2.16 o 
  -4   8  12       46.01       42.92      2.08 o 
  -3   8  12       10.48        8.77      1.33 o 
  -2   8  12       97.33       93.33      2.08 o 
  -1   8  12        0.39        1.26      0.85 o 
   0   8  12       18.11       21.26      1.31 o 
   1   8  12       67.43       55.78      2.32 o 
   2   8  12      161.56      146.80      3.74 o 
   3   8  12       29.49       23.59      2.60 o 
   4   8  12       48.16       52.83      3.78 o 
   5   8  12        3.84        2.15      1.87 o 
   6   8  12        0.00       -0.39      1.76 o 
  -7   9  12       12.98       14.55      1.95 o 
  -6   9  12      107.53      115.99      3.49 o 
  -5   9  12       42.32       43.80      2.26 o 
  -4   9  12        9.66       10.13      1.51 o 
  -3   9  12      197.83      193.04      3.72 o 
  -2   9  12       38.69       36.95      1.87 o 
  -1   9  12        9.36        7.95      1.39 o 
   0   9  12       95.19       81.38      2.21 o 
   1   9  12      107.95      118.73      2.62 o 
   2   9  12       17.47       17.16      2.25 o 
   3   9  12       13.81       10.30      2.08 o 
   4   9  12       21.63       21.69      2.77 o 
   5   9  12        4.04        6.20      2.08 o 
   6   9  12        1.08        4.96      2.17 o 
  -7  10  12        0.94        0.91      1.92 o 
  -6  10  12        0.15       -1.92      1.92 o 
  -5  10  12       28.09       31.46      2.21 o 
  -4  10  12       25.73       29.48      1.93 o 
  -3  10  12        0.02        0.87      1.13 o 
  -2  10  12        1.32       -0.40      1.27 o 
  -1  10  12       35.68       40.15      2.40 o 
   0  10  12        0.11        2.30      1.42 o 
   1  10  12        3.58        5.06      1.21 o 
   2  10  12        1.37        0.30      1.42 o 
   3  10  12        0.00        1.26      1.50 o 
   4  10  12        9.12       10.60      2.38 o 
   5  10  12        0.00       -0.45      1.67 o 
   6  10  12        0.71        0.84      1.85 o 
  -7  11  12        1.09        3.00      3.13 o 
  -6  11  12       31.85       33.17      2.35 o 
  -5  11  12       59.83       57.02      2.75 o 
  -4  11  12        0.85        0.50      1.38 o 
  -3  11  12      124.69      133.53      3.32 o 
  -2  11  12       50.04       48.68      2.67 o 
  -1  11  12        0.40       -0.47      2.21 o 
   0  11  12      134.09      137.27      5.41 o 
   1  11  12      136.77      157.69      5.90 o 
   2  11  12        5.85        5.94      1.84 o 
   3  11  12       92.68      100.98      4.83 o 
   4  11  12       53.67       58.73      4.14 o 
   5  11  12        2.76        5.40      2.15 o 
  -6  12  12       11.04       12.49      1.91 o 
  -5  12  12        2.75        5.17      1.99 o 
  -4  12  12        8.68        9.82      1.72 o 
  -3  12  12        5.79        5.89      1.37 o 
  -2  12  12        7.51        5.26      2.04 o 
  -1  12  12        2.11       -1.33      1.80 o 
   0  12  12        0.71        2.92      1.95 o 
   1  12  12        0.12        3.05      1.85 o 
   4  12  12       20.46       24.92      3.11 o 
   5  12  12        0.57        2.38      1.87 o 
  -5  13  12       15.07       16.77      3.26 o 
  -4  13  12       50.59       52.94      2.64 o 
  -3  13  12       77.15       73.25      4.81 o 
  -2  13  12       21.64       25.95      3.18 o 
  -1  13  12       39.03       35.61      3.56 o 
   0  13  12        3.19        1.59      2.12 o 
   1  13  12       11.82       13.30      2.74 o 
  -5  14  12        9.26       11.15      3.32 o 
  -4  14  12       48.71       48.20      4.40 o 
  -3  14  12        4.64        6.44      2.45 o 
  -2  14  12        7.25        4.23      2.25 o 
  -1  14  12        4.24        0.58      2.04 o 
   0  14  12       46.48       48.82      4.37 o 
   1  14  12       12.25       10.90      2.70 o 
  -3  15  12        2.27        0.66      2.34 o 
  -2  15  12        8.56        4.76      2.47 o 
  -1  15  12        2.44        5.00      2.45 o 
   0  15  12       32.26       31.29      3.84 o 
   1  15  12       16.41       12.83      2.90 o 
   0  16  12        1.82        3.95      2.34 o 
   1  16  12        3.72        6.37      2.42 o 
  -9   1  13        1.25       -1.07      1.31 o 
  -8   1  13       11.38       12.63      1.59 o 
  -7   1  13       66.36       64.27      2.28 o 
  -6   1  13       79.98       80.46      2.31 o 
  -5   1  13      186.51      175.83      2.97 o 
  -4   1  13      152.82      157.95      2.64 o 
  -3   1  13     1668.67     1542.08     14.61 o 
  -2   1  13      629.28      558.90      5.83 o 
  -1   1  13     2445.17     2284.08     21.72 o 
   0   1  13     2060.11     1889.38     18.51 o 
   1   1  13       57.95       52.20      3.24 o 
   2   1  13     1352.09     1201.53     13.15 o 
   3   1  13      280.36      280.20      5.23 o 
   4   1  13       13.94       14.93      1.65 o 
   5   1  13       22.27       22.23      2.38 o 
   6   1  13       15.36       19.39      1.99 o 
   7   1  13       15.57       17.59      2.04 o 
  -9   2  13       25.57       21.69      4.42 o 
  -8   2  13        4.47        4.01      1.39 o 
  -7   2  13       73.40       78.38      2.46 o 
  -6   2  13       11.29       13.43      1.34 o 
  -5   2  13      205.14      199.70      3.15 o 
  -4   2  13       17.92       20.61      1.22 o 
  -3   2  13       28.94       22.66      1.26 o 
  -2   2  13       13.43       13.43      1.18 o 
  -1   2  13        0.10        1.92      1.81 o 
   0   2  13      199.09      193.37      5.38 o 
   1   2  13       81.08       78.42      3.48 o 
   2   2  13      336.19      283.61      5.07 o 
   3   2  13       23.42       22.15      2.12 o 
   4   2  13       88.19       78.53      2.95 o 
   5   2  13       16.35       11.68      1.55 o 
   6   2  13        6.63        4.95      1.45 o 
   7   2  13       15.65       15.57      1.90 o 
   8   2  13        0.21        2.21      2.14 o 
  -8   3  13       31.54       35.49      2.28 o 
  -7   3  13       30.90       37.73      1.91 o 
  -6   3  13        2.72        2.00      1.04 o 
  -5   3  13       11.62       10.93      1.24 o 
  -4   3  13        1.44        2.62      0.87 o 
  -3   3  13        5.43        8.62      0.93 o 
  -2   3  13       57.52       48.40      1.84 o 
  -1   3  13       23.34       27.79      4.67 o 
   0   3  13      163.33      155.96      3.67 o 
   1   3  13        2.40        1.61      1.07 o 
   2   3  13      352.36      320.48      5.46 o 
   3   3  13        3.01        6.48      1.28 o 
   4   3  13       26.67       24.47      1.87 o 
   5   3  13        1.65        2.69      1.21 o 
   6   3  13        1.04        1.52      1.26 o 
   7   3  13        2.53        3.61      1.42 o 
  -8   4  13        5.61        5.45      1.62 o 
  -7   4  13        0.52        0.38      1.30 o 
  -6   4  13        7.24       11.48      1.26 o 
  -5   4  13        5.39        3.82      1.02 o 
  -4   4  13       19.21       19.04      1.28 o 
  -3   4  13       18.54       25.77      1.69 o 
  -2   4  13      729.26      650.32      6.65 o 
  -1   4  13      725.54      659.46      8.41 o 
   0   4  13      117.41      113.01      6.56 o 
   1   4  13      397.51      321.68      5.37 o 
   2   4  13       23.70       17.24      1.84 o 
   3   4  13      307.95      273.20      5.10 o 
   4   4  13        0.11        0.26      0.97 o 
   5   4  13        0.44        0.22      1.04 o 
   6   4  13        6.31        7.40      1.53 o 
   7   4  13        2.20        0.58      1.97 o 
  -8   5  13        5.49        2.32      1.69 o 
  -7   5  13        3.84        4.03      1.49 o 
  -6   5  13        2.20        3.62      1.30 o 
  -5   5  13        8.48        6.84      1.09 o 
  -4   5  13       16.94       17.18      1.44 o 
  -3   5  13        0.28        3.86      1.12 o 
  -2   5  13      189.50      188.84      3.24 o 
  -1   5  13       68.46       74.21      2.07 o 
   0   5  13        1.65        4.22      1.20 o 
   1   5  13        6.41        4.11      1.14 o 
   2   5  13        0.31        0.48      1.04 o 
   3   5  13       17.68       19.74      3.38 o 
   4   5  13        9.57       11.33      1.97 o 
   5   5  13        1.09        1.50      1.09 o 
   6   5  13        3.21        6.58      2.12 o 
   7   5  13        2.78       -1.39      1.87 o 
  -8   6  13       20.18       15.95      2.46 o 
  -7   6  13        6.27        7.76      2.83 o 
  -6   6  13        0.02       -1.21      1.56 o 
  -5   6  13       25.35       22.94      1.70 o 
  -4   6  13      180.25      167.18      2.84 o 
  -3   6  13       23.59       30.41      1.41 o 
  -2   6  13     1282.98     1153.46     10.28 o 
  -1   6  13      927.46      769.71      8.27 o 
   0   6  13      108.77       95.62      2.92 o 
   1   6  13      908.84      736.49     10.21 o 
   2   6  13      182.79      175.86      3.98 o 
   3   6  13       26.26       23.23      3.04 o 
   4   6  13       73.82       62.62      4.52 o 
   5   6  13       47.70       47.55      3.77 o 
   6   6  13        4.30        5.11      2.15 o 
  -8   7  13        0.13       -1.77      1.77 o 
  -7   7  13        0.04       -0.75      1.42 o 
  -6   7  13       19.21       16.78      1.79 o 
  -5   7  13       24.30       25.40      1.82 o 
  -4   7  13       90.73       99.95      3.18 o 
  -3   7  13       33.54       37.88      1.59 o 
  -2   7  13       10.96       13.15      1.25 o 
  -1   7  13        0.78        4.59      0.97 o 
   0   7  13      131.47      112.49      3.14 o 
   1   7  13       69.60       63.02      2.69 o 
   2   7  13        2.72        2.35      1.08 o 
   3   7  13      226.56      193.20      4.26 o 
   4   7  13        0.32        0.00      1.52 o 
   5   7  13       39.93       41.54      3.65 o 
   6   7  13       18.42       17.09      2.81 o 
  -7   8  13        6.46        6.03      1.69 o 
  -6   8  13       27.26       23.61      2.02 o 
  -5   8  13      101.24       95.61      3.02 o 
  -4   8  13       15.66       18.29      1.59 o 
  -3   8  13       75.18       72.96      2.43 o 
  -2   8  13      185.72      177.79      3.30 o 
  -1   8  13       48.64       43.29      1.81 o 
   0   8  13       20.78       26.09      1.78 o 
   1   8  13       95.63       88.05      2.85 o 
   2   8  13       27.17       33.15      2.04 o 
   3   8  13        0.08       -0.99      1.46 o 
   4   8  13       46.92       54.41      3.88 o 
   5   8  13       22.11       20.87      2.94 o 
   6   8  13        0.02        0.96      1.78 o 
  -7   9  13        3.25        1.44      1.52 o 
  -6   9  13        0.68       -0.58      1.44 o 
  -5   9  13       79.05       75.48      3.92 o 
  -4   9  13       48.72       42.55      2.14 o 
  -3   9  13       12.50       12.65      1.86 o 
  -2   9  13       61.33       47.73      2.52 o 
  -1   9  13       18.68       18.80      1.77 o 
   0   9  13       15.20       12.09      1.43 o 
   1   9  13        3.36        0.22      0.99 o 
   2   9  13       35.84       33.70      2.98 o 
   3   9  13        0.17        1.24      1.69 o 
   4   9  13       11.00       12.40      2.53 o 
   5   9  13        0.19       -0.28      1.72 o 
  -7  10  13        6.82        2.14      3.09 o 
  -6  10  13       17.46       16.92      2.17 o 
  -5  10  13       91.57       97.99      3.28 o 
  -4  10  13        9.91       11.67      1.55 o 
  -3  10  13       10.79       14.22      1.85 o 
  -2  10  13       49.56       59.58      2.87 o 
  -1  10  13       54.55       54.74      2.59 o 
   0  10  13        0.05        2.04      1.13 o 
   1  10  13      113.03      112.90      4.65 o 
   2  10  13       56.84       53.60      3.62 o 
   3  10  13       11.87       14.14      2.44 o 
   4  10  13      114.76      118.42      5.56 o 
   5  10  13       10.84       14.35      2.83 o 
  -6  11  13        3.28        2.51      1.62 o 
  -5  11  13       23.91       21.62      2.06 o 
  -4  11  13       13.14       15.93      1.80 o 
  -3  11  13        0.46        0.39      1.40 o 
  -2  11  13        1.31        1.56      1.41 o 
  -1  11  13        0.18        0.88      1.22 o 
   0  11  13        0.46        2.96      1.89 o 
   2  11  13        1.00        2.64      1.74 o 
   3  11  13        0.28        0.54      1.69 o 
   4  11  13       14.54        8.67      2.40 o 
   5  11  13       11.18       11.11      2.55 o 
  -6  12  13       18.64       17.76      2.75 o 
  -5  12  13       53.08       62.58      2.94 o 
  -4  12  13        0.01        0.45      1.69 o 
  -3  12  13       76.13       79.16      3.60 o 
  -2  12  13       21.71       33.48      3.35 o 
  -1  12  13       18.25       20.83      2.83 o 
   0  12  13        6.03        7.06      2.06 o 
   4  12  13       17.20       13.45      2.62 o 
  -5  13  13        1.28        3.48      1.90 o 
  -4  13  13       22.83       21.35      3.83 o 
  -3  13  13        0.78       -0.75      1.97 o 
  -2  13  13       22.49       21.13      3.02 o 
  -1  13  13        0.32        0.79      1.78 o 
   0  13  13        0.01        2.00      1.93 o 
  -4  14  13        2.03        1.85      2.27 o 
  -3  14  13        0.11        1.91      2.21 o 
  -2  14  13        7.74        9.39      2.57 o 
  -1  14  13        3.73        2.72      2.25 o 
   0  14  13        3.86        3.28      2.25 o 
  -2  15  13        3.49        4.80      2.42 o 
  -1  15  13       13.90       24.56      3.33 o 
  -9   0  14       10.52        6.78      3.43 o 
  -8   0  14       17.79       20.30      2.52 o 
  -7   0  14       20.71       23.75      2.39 o 
  -6   0  14       13.55       21.76      2.18 o 
  -5   0  14       43.74       44.87      2.46 o 
  -4   0  14      304.63      278.61      5.05 o 
  -3   0  14       31.54       41.69      3.58 o 
  -2   0  14     3289.75     3186.93     41.52 o 
  -1   0  14     1252.68     1112.06     17.55 o 
   0   0  14     1159.10     1147.00     17.99 o 
   1   0  14     1764.35     1573.02     23.08 o 
   2   0  14       75.01       82.28      4.07 o 
   3   0  14      636.86      570.42     11.58 o 
   4   0  14      179.98      158.40      5.81 o 
   5   0  14        0.11       -0.66      1.54 o 
   6   0  14       76.66       75.75      4.66 o 
   7   0  14       15.41       19.18      2.96 o 
  -9   1  14        7.19        8.54      3.35 o 
  -8   1  14       44.23       44.25      2.19 o 
  -7   1  14        0.01        0.39      1.21 o 
  -6   1  14      173.35      174.56      3.20 o 
  -5   1  14       15.21       17.85      1.32 o 
  -4   1  14      103.46      105.00      2.23 o 
  -3   1  14      115.66      115.86      2.62 o 
  -2   1  14       17.34       21.38      1.89 o 
  -1   1  14        0.03       -0.70      1.23 o 
   0   1  14      191.07      171.99      3.96 o 
   1   1  14       83.27       77.33      3.14 o 
   2   1  14       51.74       47.24      2.34 o 
   3   1  14      121.88      104.96      3.31 o 
   4   1  14       22.63       22.73      1.89 o 
   5   1  14        6.47        5.38      2.30 o 
   6   1  14        0.94        1.44      1.29 o 
   7   1  14        2.72        3.48      1.39 o 
  -8   2  14        3.90        6.66      1.52 o 
  -7   2  14       75.37       81.98      3.35 o 
  -6   2  14      105.50      120.42      2.72 o 
  -5   2  14        6.89        8.32      1.12 o 
  -4   2  14      176.62      178.37      2.87 o 
  -3   2  14       39.82       35.06      1.92 o 
  -2   2  14       70.18       58.70      2.64 o 
  -1   2  14       41.10       39.57      2.28 o 
   0   2  14      181.94      170.75      4.26 o 
   1   2  14      363.88      344.66      8.43 o 
   2   2  14       33.85       28.47      2.15 o 
   3   2  14      277.45      262.45      5.17 o 
   4   2  14       39.15       42.76      3.35 o 
   5   2  14        0.59       -0.63      1.10 o 
   6   2  14        1.14        2.51      1.37 o 
   7   2  14        3.02        3.52      1.47 o 
  -8   3  14       18.51       20.20      2.02 o 
  -7   3  14        2.31        8.19      1.38 o 
  -6   3  14       43.13       40.25      1.82 o 
  -5   3  14        4.81        2.72      0.98 o 
  -4   3  14       98.38      101.27      2.22 o 
  -3   3  14       37.96       36.13      1.71 o 
  -2   3  14       29.26       29.08      2.00 o 
  -1   3  14      256.04      250.84      4.79 o 
   0   3  14      158.44      150.71      3.67 o 
   1   3  14      154.29      152.11      3.97 o 
   2   3  14      505.43      453.57      6.94 o 
   3   3  14       27.54       24.59      2.45 o 
   4   3  14       27.58       22.33      1.85 o 
   5   3  14        0.26        0.86      1.14 o 
   6   3  14       20.39       20.07      2.05 o 
   7   3  14        0.00        0.47      1.28 o 
  -8   4  14       38.59       40.21      2.50 o 
  -7   4  14       69.32       69.55      4.37 o 
  -6   4  14        1.97        1.64      1.58 o 
  -5   4  14       55.51       48.05      1.82 o 
  -4   4  14       80.63       77.12      2.03 o 
  -3   4  14       25.47       31.85      1.64 o 
  -2   4  14        0.26        2.85      1.30 o 
  -1   4  14       76.35       68.43      2.69 o 
   0   4  14      107.11      110.25      3.19 o 
   1   4  14        0.07        0.13      1.37 o 
   2   4  14       40.19       36.00      2.17 o 
   3   4  14       72.45       66.59      3.15 o 
   4   4  14       43.78       49.47      4.25 o 
   5   4  14        0.25        1.49      1.16 o 
   6   4  14        7.01        7.03      1.61 o 
  -8   5  14       47.26       46.47      2.63 o 
  -7   5  14      113.29      114.67      3.41 o 
  -6   5  14        1.22        0.76      1.28 o 
  -5   5  14       15.85       20.98      1.40 o 
  -4   5  14       47.80       47.48      1.78 o 
  -3   5  14       43.82       31.03      1.68 o 
  -2   5  14        0.08       -0.84      0.88 o 
  -1   5  14      726.18      651.71     10.37 o 
   0   5  14      225.79      184.02      4.10 o 
   1   5  14       87.11       83.73      2.85 o 
   2   5  14      347.63      290.92      5.35 o 
   3   5  14        8.49       10.69      1.44 o 
   4   5  14        3.19        2.20      1.08 o 
   5   5  14       16.91       15.40      1.78 o 
   6   5  14        0.02        1.01      1.80 o 
  -8   6  14        2.33        1.67      2.51 o 
  -7   6  14       12.27       13.84      3.14 o 
  -6   6  14       44.86       43.67      2.33 o 
  -5   6  14       14.21       13.44      1.54 o 
  -4   6  14       26.39       26.37      1.43 o 
  -3   6  14      175.77      167.41      3.26 o 
  -2   6  14        5.04        7.72      1.12 o 
  -1   6  14       76.82       69.24      3.33 o 
   0   6  14       36.40       32.55      2.14 o 
   1   6  14        2.60        4.07      1.22 o 
   2   6  14        0.70        3.34      1.16 o 
   3   6  14        7.16        8.19      1.45 o 
   4   6  14       10.50       14.36      1.61 o 
   5   6  14        2.41        2.83      1.93 o 
   6   6  14        7.93        8.99      2.44 o 
  -8   7  14       22.29       22.46      3.86 o 
  -7   7  14       32.44       33.92      2.36 o 
  -6   7  14        0.43        0.88      1.43 o 
  -5   7  14       38.79       40.26      2.19 o 
  -4   7  14       50.35       47.05      2.17 o 
  -3   7  14       27.60       24.09      1.57 o 
  -2   7  14       20.69       21.83      1.46 o 
  -1   7  14      297.40      259.96      4.96 o 
   0   7  14       54.03       43.18      2.26 o 
   1   7  14       45.07       44.20      2.30 o 
   2   7  14       69.90       59.86      2.58 o 
   3   7  14        4.94        5.49      1.28 o 
   4   7  14        1.80        1.44      1.72 o 
   5   7  14       24.13       24.39      3.13 o 
   6   7  14       24.92       34.13      3.62 o 
  -7   8  14        1.34        1.53      1.93 o 
  -6   8  14        3.43        2.29      1.48 o 
  -5   8  14       27.65       26.06      1.91 o 
  -4   8  14        2.42        0.10      1.45 o 
  -3   8  14       34.40       36.59      2.35 o 
  -2   8  14       13.70       16.70      1.37 o 
  -1   8  14       43.09       46.35      2.39 o 
   0   8  14        4.53        3.47      1.21 o 
   1   8  14       42.47       39.44      2.51 o 
   2   8  14       72.89       73.11      2.77 o 
   3   8  14        0.04        0.97      1.54 o 
   4   8  14       11.92       13.28      2.51 o 
   5   8  14        5.50        7.79      2.25 o 
  -7   9  14        4.94        6.16      2.11 o 
  -6   9  14        1.43        0.42      1.48 o 
  -5   9  14       27.63       28.49      2.08 o 
  -4   9  14        9.27        7.67      1.76 o 
  -3   9  14        8.30        8.85      1.69 o 
  -2   9  14      157.37      157.69      4.18 o 
  -1   9  14       71.14       67.30      4.12 o 
   0   9  14        6.60        7.55      1.31 o 
   1   9  14       54.58       52.35      4.10 o 
   2   9  14       92.44      100.08      4.70 o 
   3   9  14       57.25       61.04      4.18 o 
   4   9  14        5.19        2.40      1.97 o 
   5   9  14       35.04       42.87      3.90 o 
  -7  10  14        0.40        5.55      3.32 o 
  -6  10  14        4.59        5.09      1.67 o 
  -5  10  14        0.94       -0.45      1.63 o 
  -4  10  14        0.05       -1.31      2.42 o 
  -3  10  14        0.00        2.41      1.45 o 
  -2  10  14       32.73       35.13      2.33 o 
  -1  10  14       13.71       19.69      2.74 o 
   0  10  14        0.76        2.77      1.84 o 
   1  10  14        1.07        2.19      1.59 o 
   2  10  14        0.91        1.57      1.59 o 
   3  10  14       25.99       30.59      3.22 o 
   4  10  14        2.93        1.85      1.82 o 
   5  10  14       22.95       24.00      3.26 o 
  -6  11  14        3.61        2.39      1.50 o 
  -5  11  14       14.56       10.07      2.13 o 
  -4  11  14       76.57       84.04      4.67 o 
  -3  11  14        5.78        9.12      1.90 o 
  -2  11  14       66.06       58.14      2.97 o 
   2  11  14       76.96       87.60      4.53 o 
   3  11  14       85.94       95.17      5.00 o 
   4  11  14       16.10       17.01      2.83 o 
  -5  12  14        7.89        6.77      2.01 o 
  -4  12  14       11.62       11.85      2.27 o 
  -3  12  14       31.93       29.57      5.44 o 
  -2  12  14        1.10        1.59      2.04 o 
   4  12  14        0.97        5.38      2.19 o 
  -5  13  14       22.91       32.62      4.52 o 
  -4  13  14       14.04       16.79      2.92 o 
  -3  13  14        1.23        0.32      1.95 o 
  -2  13  14       16.60       23.68      3.28 o 
  -3  14  14       32.25       30.97      3.67 o 
  -2  14  14       24.66       25.20      3.50 o 
  -8   1  15       54.49       55.58      2.41 o 
  -7   1  15       21.00       20.30      1.72 o 
  -6   1  15       53.14       51.93      2.02 o 
  -5   1  15       55.37       60.65      2.31 o 
  -4   1  15       10.51        7.55      1.29 o 
  -3   1  15      176.19      181.37      4.37 o 
  -2   1  15      129.70      120.84      3.54 o 
  -1   1  15       98.24       90.30      3.05 o 
   0   1  15       16.29       16.69      2.89 o 
   1   1  15       30.74       22.64      1.78 o 
   2   1  15       41.41       48.44      2.58 o 
   3   1  15       11.32        9.59      1.50 o 
   4   1  15       33.36       29.30      2.16 o 
   5   1  15       55.41       60.47      2.96 o 
   6   1  15        0.92        2.07      1.37 o 
   7   1  15       17.62       18.36      3.02 o 
  -8   2  15       30.96       31.95      2.00 o 
  -7   2  15       72.18       64.39      2.43 o 
  -6   2  15        4.35        4.33      1.19 o 
  -5   2  15      145.98      134.88      2.74 o 
  -4   2  15       92.49       91.77      2.61 o 
  -3   2  15       33.92       34.64      2.40 o 
  -2   2  15       23.32       25.02      2.70 o 
  -1   2  15       53.87       51.48      2.60 o 
   0   2  15        2.43        0.75      1.09 o 
   1   2  15        9.68        8.33      1.36 o 
   2   2  15       30.81       24.65      1.88 o 
   3   2  15        5.33        8.30      1.41 o 
   4   2  15       11.93       16.78      1.78 o 
   5   2  15        4.97        3.87      1.39 o 
   6   2  15        0.12        1.91      3.34 o 
   7   2  15        5.54        7.12      2.38 o 
  -8   3  15        5.31        4.55      1.59 o 
  -7   3  15       40.58       34.48      1.91 o 
  -6   3  15      119.88      120.49      2.77 o 
  -5   3  15       19.35       24.78      1.46 o 
  -4   3  15       34.76       26.23      1.68 o 
  -3   3  15      271.15      269.78      5.42 o 
  -2   3  15      174.11      178.79      4.24 o 
  -1   3  15        2.64        4.90      1.31 o 
   0   3  15       17.54       20.43      1.80 o 
   1   3  15       48.70       42.59      4.40 o 
   2   3  15       82.30       84.30      3.00 o 
   3   3  15        0.18        0.05      0.97 o 
   4   3  15       79.76       72.41      3.00 o 
   5   3  15       60.55       61.19      2.96 o 
   6   3  15        2.62        2.41      1.44 o 
   7   3  15       10.66       14.84      2.72 o 
  -8   4  15        0.26       -1.30      1.61 o 
  -7   4  15       94.82       88.91      3.10 o 
  -6   4  15       61.13       64.75      2.24 o 
  -5   4  15        7.57        4.09      1.23 o 
  -4   4  15      277.20      269.16      4.33 o 
  -3   4  15       74.30       74.62      4.36 o 
  -2   4  15       28.92       33.15      2.21 o 
  -1   4  15      127.42      115.65      3.43 o 
   0   4  15       36.24       45.79      2.37 o 
   1   4  15       41.10       40.98      2.27 o 
   2   4  15       17.23       10.00      2.97 o 
   3   4  15        3.13        2.52      1.17 o 
   4   4  15       17.32       21.93      1.92 o 
   5   4  15        2.28        2.23      1.61 o 
   6   4  15        9.14       13.48      2.65 o 
  -8   5  15       12.88       14.12      2.44 o 
  -7   5  15        5.00        3.43      2.20 o 
  -6   5  15       66.48       64.55      2.63 o 
  -5   5  15       36.03       39.49      2.13 o 
  -4   5  15       17.69       15.11      1.88 o 
  -3   5  15       94.32       83.31      3.22 o 
  -2   5  15       71.70       66.82      2.98 o 
  -1   5  15        3.00        2.75      1.27 o 
   0   5  15       30.62       28.36      1.98 o 
   1   5  15      253.78      243.21      4.93 o 
   2   5  15       49.71       55.28      2.51 o 
   3   5  15        4.12        1.14      1.08 o 
   4   5  15       29.00       29.55      2.14 o 
   5   5  15        0.03       -1.03      1.15 o 
   6   5  15        2.00        1.99      2.00 o 
  -8   6  15        0.14        7.29      3.11 o 
  -7   6  15       23.39       27.36      2.27 o 
  -6   6  15       33.63       42.18      2.34 o 
  -5   6  15        9.19        9.38      1.54 o 
  -4   6  15       16.52       18.79      1.55 o 
  -3   6  15       41.79       45.25      2.57 o 
  -2   6  15        5.95        2.87      1.36 o 
  -1   6  15       71.82       81.08      3.56 o 
   0   6  15      112.31       84.11      4.08 o 
   1   6  15        5.64        4.40      1.27 o 
   2   6  15      117.86      102.67      4.65 o 
   3   6  15       60.86       56.12      2.61 o 
   4   6  15       10.49       15.08      1.72 o 
   5   6  15        7.95       10.15      2.45 o 
  -7   7  15        0.83        1.68      1.54 o 
  -6   7  15        0.08        1.80      1.53 o 
  -5   7  15       14.96       15.98      2.45 o 
  -4   7  15       27.98       19.99      2.00 o 
  -3   7  15       32.80       33.89      1.85 o 
  -2   7  15        2.10        0.57      1.23 o 
  -1   7  15       17.56       17.71      1.74 o 
   0   7  15        0.70        0.86      1.12 o 
   1   7  15       84.18       86.44      3.00 o 
   2   7  15       16.10       12.18      1.54 o 
   3   7  15       16.01       15.33      2.07 o 
   4   7  15       98.25       89.59      5.02 o 
   5   7  15        0.24        0.04      1.87 o 
  -7   8  15       40.74       41.02      2.98 o 
  -6   8  15        5.05        3.42      1.63 o 
  -5   8  15       37.25       34.41      2.63 o 
  -4   8  15       58.10       57.85      3.04 o 
  -3   8  15        8.43        9.11      1.69 o 
  -2   8  15       10.00       10.30      1.54 o 
  -1   8  15       55.96       54.11      3.18 o 
   0   8  15       92.06       97.15      3.22 o 
   1   8  15        0.79        3.02      1.17 o 
   2   8  15       62.86       65.87      2.75 o 
   3   8  15       94.55       97.35      4.96 o 
   4   8  15       22.53       28.36      3.18 o 
   5   8  15        4.78        0.71      1.93 o 
  -7   9  15       13.48       21.21      3.99 o 
  -6   9  15       10.33       11.73      2.41 o 
  -5   9  15        3.78        2.96      1.83 o 
  -4   9  15        3.81        8.07      1.76 o 
  -3   9  15        0.97        1.94      1.83 o 
  -2   9  15       11.68       13.34      2.74 o 
  -1   9  15       41.19       43.15      3.67 o 
   0   9  15        1.45        1.18      1.13 o 
   1   9  15        0.98        1.33      1.13 o 
   2   9  15        6.92        5.66      1.99 o 
   3   9  15        0.02        1.61      1.84 o 
   4   9  15       38.98       43.41      3.90 o 
  -6  10  15        8.11        9.78      4.61 o 
  -5  10  15        3.84        1.48      2.58 o 
  -4  10  15       77.70       78.99      3.72 o 
  -3  10  15       66.46       68.23      3.64 o 
  -2  10  15        9.16       12.42      2.70 o 
  -1  10  15       42.80       42.75      3.62 o 
   0  10  15       53.06       61.23      3.92 o 
   1  10  15       10.92       11.18      2.19 o 
   2  10  15        9.71        8.39      2.14 o 
   3  10  15       84.40       91.44      4.98 o 
   4  10  15        2.53        1.46      1.85 o 
  -5  11  15       11.46       11.46      2.24 o 
  -4  11  15        2.14        4.52      1.79 o 
  -3  11  15       15.13       18.64      2.20 o 
  -2  11  15        4.69        6.82      2.60 o 
   2  11  15        4.86        8.52      2.23 o 
   3  11  15        0.02        0.79      1.84 o 
   4  11  15        0.19        1.22      1.93 o 
  -5  12  15       18.94       23.49      2.65 o 
  -4  12  15        1.14       -1.41      1.59 o 
  -3  12  15        0.11       -0.63      1.54 o 
  -4  13  15        0.98        0.66      2.12 o 
  -3  13  15       11.74        8.52      2.57 o 
  -8   0  16        0.63        0.91      3.73 o 
  -7   0  16       82.19       96.91      6.97 o 
  -6   0  16        2.62        5.41      1.75 o 
  -5   0  16      125.49      128.30      5.90 o 
  -4   0  16       91.04       86.84      4.81 o 
  -3   0  16      208.21      210.95      6.95 o 
  -2   0  16      210.26      207.54      6.63 o 
  -1   0  16       74.27       65.87      3.95 o 
   0   0  16       25.08       24.79      2.75 o 
   1   0  16      144.65      136.65      5.30 o 
   2   0  16      251.31      227.55      6.95 o 
   3   0  16        5.06        4.72      1.91 o 
   4   0  16       14.41       12.23      2.44 o 
   5   0  16       29.98       29.62      3.32 o 
   6   0  16        4.96        4.85      2.21 o 
  -8   1  16        4.39        7.26      2.21 o 
  -7   1  16        3.03        0.98      2.24 o 
  -6   1  16       67.34       71.54      2.37 o 
  -5   1  16       13.31       16.63      2.20 o 
  -4   1  16       67.87       65.44      3.18 o 
  -3   1  16       56.55       53.47      2.88 o 
  -2   1  16        0.36        1.28      1.34 o 
  -1   1  16        4.51        4.62      1.43 o 
   0   1  16        6.03        5.94      1.37 o 
   1   1  16        6.88        8.12      1.45 o 
   2   1  16        0.01        2.00      1.15 o 
   3   1  16        7.66        9.32      1.52 o 
   4   1  16        0.30        1.63      1.25 o 
   5   1  16        0.72        0.42      1.28 o 
   6   1  16        0.79        0.20      1.32 o 
  -8   2  16       42.92       46.04      4.65 o 
  -7   2  16       72.67       70.81      2.52 o 
  -6   2  16        9.08        7.44      1.60 o 
  -5   2  16      127.98      122.51      4.08 o 
  -4   2  16       63.33       63.46      3.09 o 
  -3   2  16      101.19       95.58      3.48 o 
  -2   2  16      321.75      300.91      5.73 o 
  -1   2  16      187.99      169.87      4.20 o 
   0   2  16       42.25       37.21      2.27 o 
   1   2  16       90.21       90.05      3.11 o 
   2   2  16       45.03       49.28      4.53 o 
   3   2  16        8.47       10.24      1.58 o 
   4   2  16        8.79        8.63      1.56 o 
   5   2  16       24.76       24.74      2.23 o 
   6   2  16       10.15       11.04      2.49 o 
  -8   3  16        9.13        0.31      3.90 o 
  -7   3  16        0.03       -1.20      1.20 o 
  -6   3  16       37.69       39.82      2.24 o 
  -5   3  16       28.91       32.93      2.81 o 
  -4   3  16       27.89       27.05      2.30 o 
  -3   3  16      204.04      188.22      4.59 o 
  -2   3  16       70.65       65.04      2.94 o 
  -1   3  16       16.08       13.62      1.72 o 
   0   3  16       72.09       71.08      2.86 o 
   1   3  16        0.04        0.80      1.10 o 
   2   3  16        7.77        9.26      1.51 o 
   3   3  16        0.39        0.98      1.10 o 
   4   3  16        0.50       -1.08      1.25 o 
   5   3  16       19.89       19.03      2.05 o 
   6   3  16        0.60        1.32      1.37 o 
  -8   4  16       40.33       41.16      4.23 o 
  -7   4  16       15.76       14.84      2.41 o 
  -6   4  16       19.51       24.37      4.37 o 
  -5   4  16      119.40      118.93      3.15 o 
  -4   4  16       30.70       38.66      2.64 o 
  -3   4  16        7.09        9.78      1.73 o 
  -2   4  16       42.50       40.91      2.62 o 
  -1   4  16       57.88       53.45      2.62 o 
   0   4  16       17.27       18.84      1.81 o 
   1   4  16        7.74        6.90      1.41 o 
   2   4  16       36.89       33.86      2.19 o 
   3   4  16       20.99       21.75      2.53 o 
   4   4  16        3.02        1.75      1.24 o 
   5   4  16       10.96        9.13      1.71 o 
   6   4  16        5.04        9.26      2.36 o 
  -7   5  16        0.04       -0.16      1.78 o 
  -6   5  16       46.19       44.88      4.63 o 
  -5   5  16       15.25       15.68      1.62 o 
  -4   5  16       85.48       85.35      3.42 o 
  -3   5  16      179.19      162.49      5.10 o 
  -2   5  16       25.91       26.80      2.10 o 
  -1   5  16       38.42       27.60      2.06 o 
   0   5  16      114.46      112.10      3.44 o 
   1   5  16        0.03        2.25      1.16 o 
   2   5  16       59.53       54.93      2.63 o 
   3   5  16       68.20       71.81      2.95 o 
   4   5  16       13.95       17.92      2.69 o 
   5   5  16        2.90        3.39      2.98 o 
  -7   6  16        0.55        0.56      1.55 o 
  -6   6  16       16.85       19.91      2.39 o 
  -5   6  16       34.92       35.49      2.93 o 
  -4   6  16        0.03        2.92      1.56 o 
  -3   6  16        0.98        2.96      2.91 o 
  -2   6  16        4.48        6.27      2.47 o 
  -1   6  16        6.87        5.57      1.40 o 
   0   6  16       26.91       24.28      1.96 o 
   1   6  16       16.47       16.89      2.43 o 
   2   6  16       39.72       38.56      2.37 o 
   3   6  16        7.80        8.88      1.51 o 
   4   6  16       55.15       52.32      2.76 o 
   5   6  16       30.86       36.59      3.63 o 
  -7   7  16       34.18       36.89      4.05 o 
  -6   7  16       70.32       84.57      4.29 o 
  -5   7  16        2.51        1.97      1.72 o 
  -4   7  16      120.85      108.16      5.98 o 
  -3   7  16       81.09       89.03      3.38 o 
  -2   7  16       20.67       21.63      1.94 o 
  -1   7  16        1.96        1.41      1.28 o 
   0   7  16       53.19       52.59      4.09 o 
   1   7  16       11.32       15.03      1.73 o 
   2   7  16       28.57       28.67      2.10 o 
   3   7  16       55.76       53.71      2.67 o 
   4   7  16       19.55       17.16      2.83 o 
   5   7  16        1.67        2.57      2.02 o 
  -6   8  16        6.63        5.85      2.12 o 
  -5   8  16        0.15       -0.90      1.68 o 
  -4   8  16        6.29       11.05      3.35 o 
  -3   8  16        1.00        2.34      2.60 o 
  -2   8  16       18.62       27.62      3.35 o 
  -1   8  16        2.43        2.83      2.06 o 
   0   8  16        1.07       -0.41      1.11 o 
   1   8  16        0.57        0.47      1.13 o 
   2   8  16       13.71       14.82      1.74 o 
   3   8  16       45.03       43.97      3.84 o 
   4   8  16        9.02        8.81      2.44 o 
  -6   9  16       29.40       31.27      3.47 o 
  -5   9  16        0.31        0.05      1.58 o 
  -4   9  16       22.21       20.27      3.77 o 
  -3   9  16       70.37       75.97      5.36 o 
  -2   9  16       26.33       33.16      3.56 o 
  -1   9  16       10.95       10.32      2.55 o 
   0   9  16       79.75       79.41      3.08 o 
   1   9  16       87.27       87.27      3.16 o 
   2   9  16        0.70        1.76      1.82 o 
   3   9  16       23.29       24.11      3.07 o 
   4   9  16       14.88       17.65      2.98 o 
  -5  10  16        1.97        3.44      1.93 o 
  -4  10  16        1.52        8.28      3.22 o 
  -3  10  16        7.97        6.54      3.00 o 
  -2  10  16        0.43       -0.77      2.17 o 
  -1  10  16        0.01        1.80      2.04 o 
   1  10  16        0.36       -0.45      1.63 o 
   2  10  16        0.00        2.17      1.78 o 
   3  10  16        1.86        1.48      1.85 o 
   4  10  16        4.85        6.52      2.23 o 
  -5  11  16        4.53        4.56      4.20 o 
  -4  11  16        0.12        4.53      3.04 o 
  -3  11  16        0.16        2.83      2.66 o 
  -2  11  16        2.74        6.44      2.62 o 
   3  11  16        2.63        4.20      2.04 o 
  -4  12  16        0.62       10.17      3.32 o 
  -3  12  16       17.80       19.26      3.33 o 
  -8   1  17       10.84        9.39      2.85 o 
  -7   1  17       78.20       89.24      4.19 o 
  -6   1  17       19.85       20.05      2.62 o 
  -5   1  17       93.77       96.26      3.79 o 
  -4   1  17      360.64      335.31      6.49 o 
  -3   1  17       25.81       24.00      2.20 o 
  -2   1  17      113.09      108.01      3.60 o 
  -1   1  17      283.69      282.45      5.62 o 
   0   1  17       23.08       19.30      1.83 o 
   1   1  17       58.69       56.59      2.67 o 
   2   1  17      135.41      116.35      4.85 o 
   3   1  17       33.05       39.17      2.47 o 
   4   1  17        1.44        2.19      2.25 o 
   5   1  17        0.37        0.97      1.32 o 
   6   1  17        7.34       10.19      2.62 o 
  -7   2  17       12.46       16.58      4.73 o 
  -6   2  17        6.74        9.17      2.20 o 
  -5   2  17        0.07        2.14      1.77 o 
  -4   2  17        7.46       10.20      1.90 o 
  -3   2  17        1.78        2.08      1.50 o 
  -2   2  17        4.46        5.38      1.56 o 
  -1   2  17       40.65       40.71      2.45 o 
   0   2  17        1.53       -0.20      1.15 o 
   1   2  17        2.59        2.33      1.24 o 
   2   2  17        4.77        6.62      1.42 o 
   3   2  17        1.40        2.90      1.66 o 
   4   2  17        0.36        0.66      1.29 o 
   5   2  17        0.48       -1.25      1.25 o 
   6   2  17        0.10       -1.46      1.87 o 
  -7   3  17       42.07       47.04      2.56 o 
  -6   3  17       15.20       19.25      3.46 o 
  -5   3  17       11.68       10.93      5.10 o 
  -4   3  17       48.89       47.13      2.87 o 
  -3   3  17       29.02       35.31      2.45 o 
  -2   3  17        1.92        3.20      1.44 o 
  -1   3  17       39.65       48.31      2.62 o 
   0   3  17       46.36       40.24      4.33 o 
   1   3  17        6.26        6.50      1.90 o 
   2   3  17       97.22       94.73      4.91 o 
   3   3  17       20.22       17.67      1.87 o 
   4   3  17        0.08       -1.19      1.19 o 
   5   3  17        7.02       10.20      1.75 o 
   6   3  17        9.54       17.39      2.90 o 
  -7   4  17        3.57        0.91      1.89 o 
  -6   4  17       17.68       22.60      2.52 o 
  -5   4  17        8.25        5.41      1.85 o 
  -4   4  17        1.39        3.02      1.63 o 
  -3   4  17       59.13       56.85      2.96 o 
  -2   4  17       64.67       60.51      2.89 o 
  -1   4  17       55.87       53.85      6.02 o 
   0   4  17       36.07       35.79      3.55 o 
   1   4  17       23.28       23.38      1.97 o 
   2   4  17        0.00        1.02      1.15 o 
   3   4  17       26.48       23.98      2.07 o 
   4   4  17        0.53       -1.02      1.78 o 
   5   4  17       12.66       18.52      2.07 o 
   6   4  17        7.66        7.18      2.38 o 
  -7   5  17       10.49       11.93      3.00 o 
  -6   5  17       11.10       14.16      3.78 o 
  -5   5  17        8.92       10.92      2.05 o 
  -4   5  17       25.20       25.07      2.37 o 
  -3   5  17        0.76        2.89      1.51 o 
  -2   5  17       55.41       50.56      4.18 o 
  -1   5  17       11.50       10.18      1.62 o 
   0   5  17        6.81        8.50      1.52 o 
   1   5  17       12.84       14.24      1.68 o 
   2   5  17        1.28        2.94      1.30 o 
   3   5  17       35.11       37.14      2.42 o 
   4   5  17        9.16       10.27      1.68 o 
   5   5  17        9.08        8.65      2.92 o 
  -7   6  17        0.85       -1.26      2.15 o 
  -6   6  17       21.95       29.60      4.46 o 
  -5   6  17       12.09       20.63      3.80 o 
  -4   6  17       10.02       13.08      2.50 o 
  -3   6  17      123.35      119.29      3.88 o 
  -2   6  17      127.89      122.82      4.15 o 
  -1   6  17       54.30       49.28      2.66 o 
   0   6  17       31.58       37.75      2.35 o 
   1   6  17      182.86      164.98      4.66 o 
   2   6  17       72.99       75.26      3.10 o 
   3   6  17       12.65       11.88      1.68 o 
   4   6  17       18.59       15.92      1.92 o 
  -6   7  17        0.10       -2.98      2.98 o 
  -5   7  17        7.51       11.56      3.60 o 
  -4   7  17       22.90       33.69      4.14 o 
  -3   7  17        1.58        2.23      2.57 o 
  -2   7  17       40.01       50.77      2.74 o 
  -1   7  17       15.28       12.40      1.74 o 
   0   7  17        0.52        0.78      1.20 o 
   1   7  17        0.82        1.82      1.26 o 
   2   7  17        0.50        1.45      1.26 o 
   3   7  17       27.40       25.91      3.31 o 
   4   7  17       13.71        7.64      2.32 o 
  -5   8  17       55.69       55.21      5.19 o 
  -4   8  17        1.04        0.82      2.96 o 
  -3   8  17       80.83       72.54      5.17 o 
  -2   8  17       56.77       48.17      4.18 o 
  -1   8  17        2.97        2.45      1.35 o 
   0   8  17        6.78        6.24      1.89 o 
   1   8  17       76.65       90.02      3.28 o 
   2   8  17       32.50       38.02      4.11 o 
   3   8  17       13.25       20.31      3.00 o 
   4   8  17       61.28       76.38      5.02 o 
  -5   9  17        9.09        9.87      3.62 o 
  -4   9  17        6.35       15.70      3.69 o 
  -3   9  17        2.86        5.90      2.83 o 
  -2   9  17        5.94        8.79      2.77 o 
  -1   9  17       20.95       23.49      3.11 o 
   0   9  17        0.73        3.49      1.37 o 
   1   9  17        5.51        3.80      1.95 o 
   2   9  17        2.25        0.19      1.70 o 
   3   9  17        1.66       -1.09      1.78 o 
  -4  10  17        6.91       13.06      3.48 o 
  -3  10  17       28.73       35.43      4.01 o 
  -2  10  17       24.59       27.22      3.58 o 
  -1  10  17        5.01        8.56      2.60 o 
   1  10  17        6.85        6.52      2.23 o 
   2  10  17       14.67       10.88      2.53 o 
   3  10  17        3.93       -0.64      1.80 o 
  -4  11  17        3.95        5.02      3.17 o 
  -3  11  17        4.61        6.43      2.79 o 
  -2  11  17       57.32       66.49      4.95 o 
  -7   0  18       51.29       47.91      4.78 o 
  -6   0  18      153.13      176.78      7.61 o 
  -5   0  18        1.01        3.48      2.70 o 
  -4   0  18      274.40      271.04      8.43 o 
  -3   0  18      346.71      353.43      9.54 o 
  -2   0  18        0.01        1.50      1.95 o 
  -1   0  18       53.76       49.44      3.78 o 
   0   0  18       36.88       32.79      3.17 o 
   1   0  18        1.62        3.41      1.87 o 
   2   0  18        5.07        3.37      1.89 o 
   3   0  18       64.86       62.22      4.29 o 
   4   0  18        9.11       11.60      2.66 o 
   5   0  18        1.37        0.36      2.04 o 
  -7   1  18        0.05        2.89      2.15 o 
  -6   1  18        3.13        3.87      2.11 o 
  -5   1  18       11.72       14.37      2.23 o 
  -4   1  18        0.20       -0.23      1.59 o 
  -3   1  18        3.86        4.81      1.65 o 
  -2   1  18        2.54        4.12      1.51 o 
  -1   1  18        0.11        1.28      1.30 o 
   0   1  18        0.42       -0.16      1.15 o 
   1   1  18        1.35        3.59      1.31 o 
   2   1  18       19.86       17.69      1.91 o 
   3   1  18        1.35        0.99      1.85 o 
   4   1  18        6.66       11.04      4.24 o 
   5   1  18       12.82       10.73      1.96 o 
  -7   2  18        4.07        5.88      2.92 o 
  -6   2  18       70.98       88.39      5.60 o 
  -5   2  18        1.16        4.06      1.88 o 
  -4   2  18      175.78      187.83      5.04 o 
  -3   2  18      152.34      155.47      5.36 o 
  -2   2  18        0.03        2.18      2.11 o 
  -1   2  18       10.63       10.30      1.67 o 
   0   2  18       77.49       72.68      3.08 o 
   1   2  18       64.06       60.90      2.85 o 
   2   2  18       13.94       11.53      1.73 o 
   3   2  18      147.81      144.36      4.34 o 
   4   2  18        7.17        8.31      3.16 o 
   5   2  18        8.91       11.17      2.66 o 
  -6   3  18        0.28        1.03      1.90 o 
  -5   3  18        1.74        2.29      1.83 o 
  -4   3  18        7.42        7.82      1.87 o 
  -3   3  18       86.78       88.82      3.57 o 
  -2   3  18        3.20        5.65      1.58 o 
  -1   3  18       13.32       20.41      5.14 o 
   0   3  18        6.55       10.27      1.64 o 
   1   3  18        7.46       14.15      1.72 o 
   2   3  18       63.24       60.47      2.89 o 
   3   3  18        8.44       13.70      1.83 o 
   4   3  18        0.03       -0.17      2.31 o 
   5   3  18        0.17        1.14      2.02 o 
  -6   4  18       15.36       15.18      3.75 o 
  -5   4  18        0.33        2.95      1.81 o 
  -4   4  18       69.75       77.86      3.49 o 
  -3   4  18       38.43       46.36      2.85 o 
  -2   4  18        6.71        6.48      1.66 o 
  -1   4  18       65.23       60.48      2.92 o 
   0   4  18       17.11       17.23      1.86 o 
   1   4  18        9.65       10.23      1.66 o 
   2   4  18       26.73       27.43      3.20 o 
   3   4  18        7.55        7.32      1.56 o 
   4   4  18        4.83        5.80      1.50 o 
   5   4  18        0.42        2.44      2.14 o 
  -6   5  18        5.25        3.50      3.05 o 
  -5   5  18       55.00       63.01      5.32 o 
  -4   5  18        2.71        7.14      2.39 o 
  -3   5  18       55.24       58.36      3.10 o 
  -2   5  18        0.57        1.37      1.40 o 
  -1   5  18        6.87        5.54      1.55 o 
   0   5  18       36.14       43.46      2.55 o 
   1   5  18        1.29        2.07      1.27 o 
   2   5  18       85.59       90.01      3.46 o 
   3   5  18       21.99       28.47      3.53 o 
   4   5  18        0.04       -1.05      1.05 o 
  -5   6  18        4.34        6.97      3.35 o 
  -4   6  18        0.68        1.67      2.94 o 
  -3   6  18       32.66       29.55      2.46 o 
  -2   6  18        5.64        9.34      1.73 o 
  -1   6  18       57.37       57.95      2.89 o 
   0   6  18        8.23        7.30      1.59 o 
   1   6  18        4.31        5.72      1.47 o 
   2   6  18        0.16       -0.13      1.20 o 
   3   6  18       10.10       13.58      1.82 o 
   4   6  18        5.71        4.90      1.47 o 
  -5   7  18      134.25      156.47      7.66 o 
  -4   7  18       84.57       90.98      6.00 o 
  -3   7  18       43.78       59.43      4.98 o 
  -2   7  18      132.01      126.91      4.04 o 
  -1   7  18       12.47       14.24      6.02 o 
   0   7  18        7.44        6.81      2.09 o 
   1   7  18       16.32       16.31      1.86 o 
   2   7  18       30.03       37.16      2.55 o 
   3   7  18        0.87       -0.30      1.84 o 
  -5   8  18        2.28        9.03      3.58 o 
  -4   8  18        4.65        9.33      3.24 o 
  -3   8  18        7.45        6.91      3.04 o 
  -2   8  18       20.18       20.29      3.35 o 
  -1   8  18       49.66       61.48      3.53 o 
   0   8  18       77.47       77.85      4.22 o 
   1   8  18        0.30        2.15      1.66 o 
   2   8  18        5.82        4.74      2.19 o 
   3   8  18       20.27       19.17      3.04 o 
  -4   9  18       12.38       10.38      3.60 o 
  -3   9  18        9.02       10.29      3.07 o 
  -2   9  18      146.01      152.26      6.69 o 
  -1   9  18       89.20       93.96      5.28 o 
   0   9  18       10.18       15.49      3.18 o 
   1   9  18      154.02      145.01      6.11 o 
   2   9  18       28.36       36.96      3.80 o 
  -4  10  18       10.89       17.82      3.65 o 
  -3  10  18       13.16       19.45      3.41 o 
  -2  10  18        4.30        8.60      2.68 o 
  -1  10  18       48.79       58.86      4.59 o 
   2  10  18       38.09       44.36      3.95 o 
  -3  11  18        5.37       10.19      3.04 o 
  -2  11  18       52.81       55.38      4.48 o 
  -6   1  19       56.92       62.97      3.61 o 
  -5   1  19       58.66       60.55      3.48 o 
  -4   1  19       18.15       16.12      2.21 o 
  -3   1  19      262.94      250.51      5.77 o 
  -2   1  19       63.46       66.19      3.22 o 
  -1   1  19        0.00        1.01      1.76 o 
   0   1  19       55.15       54.74      5.50 o 
   1   1  19       22.27       26.48      2.21 o 
   2   1  19        5.18        5.10      1.50 o 
   3   1  19       39.45       40.36      2.73 o 
   4   1  19       14.59       16.29      3.04 o 
  -6   2  19        3.04        5.38      2.07 o 
  -5   2  19       30.34       35.77      4.55 o 
  -4   2  19       13.76       12.94      5.70 o 
  -3   2  19       11.44       11.53      2.00 o 
  -2   2  19       12.98       14.50      2.46 o 
  -1   2  19        0.01        2.36      1.40 o 
   0   2  19        0.21        1.69      3.78 o 
   1   2  19        1.13        0.73      1.26 o 
   2   2  19        2.44        4.10      1.48 o 
   3   2  19       22.05       23.78      2.25 o 
   4   2  19        1.61        0.49      1.45 o 
  -6   3  19       10.59       14.73      5.03 o 
  -5   3  19       38.90       46.45      3.12 o 
  -4   3  19        0.05        0.76      2.77 o 
  -3   3  19      139.19      134.99      4.40 o 
  -2   3  19      116.93      115.16      4.02 o 
  -1   3  19        0.26        0.95      1.39 o 
   0   3  19      101.57      108.70      3.79 o 
   1   3  19      133.56      129.17      4.45 o 
   2   3  19        8.35        7.76      2.63 o 
   3   3  19       70.81       67.67      3.22 o 
   4   3  19       45.75       49.23      3.03 o 
  -5   4  19       61.01       59.02      5.08 o 
  -4   4  19       48.51       46.01      3.04 o 
  -3   4  19       28.69       31.28      2.58 o 
  -2   4  19       22.16       16.85      2.10 o 
  -1   4  19       44.45       44.74      2.76 o 
   0   4  19       27.09       25.94      2.22 o 
   1   4  19        5.61        8.08      1.66 o 
   2   4  19        0.05        2.44      2.05 o 
   3   4  19       17.22       16.16      1.96 o 
   4   4  19        0.44        0.81      1.80 o 
  -5   5  19        1.61        4.27      3.15 o 
  -4   5  19        0.42        2.48      1.71 o 
  -3   5  19       10.42       15.24      2.14 o 
  -2   5  19       77.20       71.41      3.27 o 
  -1   5  19        0.92        3.28      1.52 o 
   0   5  19       73.77       71.00      3.18 o 
   1   5  19       31.67       24.18      2.19 o 
   2   5  19        5.75        4.38      1.50 o 
   3   5  19        0.06        1.62      1.29 o 
   4   5  19        2.19        0.56      1.93 o 
  -5   6  19        4.38        9.09      3.47 o 
  -4   6  19       70.25       70.80      5.40 o 
  -3   6  19       14.33       17.25      2.18 o 
  -2   6  19       29.30       27.11      2.40 o 
  -1   6  19       40.01       44.09      2.74 o 
   0   6  19        4.64        3.76      1.48 o 
   1   6  19        3.45        6.50      2.44 o 
   2   6  19       29.02       36.53      2.53 o 
   3   6  19       11.32       10.82      1.78 o 
  -4   7  19        7.64       17.97      3.65 o 
  -3   7  19       10.82        9.37      3.18 o 
  -2   7  19       14.61       13.50      3.28 o 
  -1   7  19        1.74        9.40      3.56 o 
   0   7  19       30.93       27.52      2.32 o 
   1   7  19        0.00        1.45      1.90 o 
   2   7  19       69.54       69.69      3.27 o 
  -4   8  19       60.55       66.36      5.45 o 
  -3   8  19      101.01      114.06      6.26 o 
  -2   8  19        4.44        6.29      2.72 o 
  -1   8  19      252.75      264.81      5.90 o 
   0   8  19      110.90      120.70      4.09 o 
   1   8  19       52.27       61.18      3.12 o 
   2   8  19      188.59      194.24      7.49 o 
  -3   9  19        0.09        6.18      2.96 o 
  -2   9  19       30.59       41.52      4.07 o 
  -1   9  19        0.01        1.70      2.36 o 
   0   9  19       27.57       33.57      2.53 o 
   1   9  19       16.20       21.26      3.07 o 
   2   9  19       11.67       10.66      2.66 o 
  -2  10  19       32.97       38.61      4.03 o 
  -1  10  19       97.30      106.45      5.66 o 
  -5   0  20       34.93       36.20      4.03 o 
  -4   0  20       11.09       18.34      3.32 o 
  -3   0  20       42.44       36.70      3.86 o 
  -2   0  20       35.17       38.65      3.86 o 
  -1   0  20        6.72        3.39      2.34 o 
   0   0  20        6.93        6.20      2.27 o 
   1   0  20       81.67       76.29      4.74 o 
   2   0  20      129.24      135.68      6.18 o 
   3   0  20        0.60        1.52      2.06 o 
  -5   1  20        3.72        3.50      1.87 o 
  -4   1  20        0.02        1.00      1.71 o 
  -3   1  20        9.35       13.50      2.11 o 
  -2   1  20       10.75       11.01      1.94 o 
  -1   1  20        7.63        5.77      1.64 o 
   0   1  20        9.08       11.61      2.41 o 
   1   1  20       20.59       21.04      2.09 o 
   2   1  20        0.00        4.02      1.49 o 
   3   1  20       22.86       24.75      4.67 o 
  -5   2  20       11.59       16.57      2.36 o 
  -4   2  20       42.04       55.94      3.29 o 
  -3   2  20        1.52        3.15      1.72 o 
  -2   2  20       85.89      101.68      3.91 o 
  -1   2  20      121.20      117.79      4.84 o 
   0   2  20        4.14        2.62      1.44 o 
   1   2  20       82.15       87.84      7.02 o 
   2   2  20      153.55      155.02      6.15 o 
   3   2  20        2.04        4.71      1.62 o 
  -6   3  20        7.16        9.93      2.85 o 
  -5   3  20        5.07        7.25      2.00 o 
  -4   3  20       50.35       49.83      3.15 o 
  -3   3  20       26.24       27.67      2.55 o 
  -2   3  20       12.37       16.69      2.22 o 
  -1   3  20        0.22        0.51      1.47 o 
   0   3  20        0.46        2.16      1.43 o 
   1   3  20        0.81        1.47      1.32 o 
   2   3  20        8.52       10.07      1.77 o 
   3   3  20        7.54       12.56      1.93 o 
  -5   4  20       20.23       27.00      3.56 o 
  -4   4  20       11.47       14.58      2.20 o 
  -3   4  20        3.48        5.01      1.80 o 
  -2   4  20       55.00       45.53      2.92 o 
  -1   4  20       43.24       44.78      4.93 o 
   0   4  20        0.49        1.86      1.80 o 
   1   4  20       38.79       42.01      3.11 o 
   2   4  20       14.74       15.43      2.05 o 
   3   4  20        2.05        5.17      2.19 o 
  -4   5  20       35.29       30.17      3.94 o 
  -3   5  20       22.95       26.83      3.16 o 
  -2   5  20       11.66       11.24      1.93 o 
  -1   5  20        2.52        1.22      1.48 o 
   0   5  20        0.01        0.97      1.35 o 
   1   5  20        0.01        0.14      1.29 o 
   2   5  20        0.79        2.58      1.86 o 
   3   5  20       40.01       54.14      4.20 o 
  -4   6  20       32.75       41.01      4.65 o 
  -3   6  20        0.46        1.08      1.62 o 
  -2   6  20        0.39        2.10      1.56 o 
  -1   6  20        4.84        9.26      1.82 o 
   0   6  20        6.43        5.64      1.64 o 
   1   6  20       39.10       39.63      2.64 o 
   2   6  20        7.55        7.69      1.90 o 
   3   6  20       41.22       47.61      4.05 o 
  -3   7  20       83.81       91.84      5.96 o 
  -2   7  20       42.05       46.28      6.24 o 
  -1   7  20       14.93       13.80      3.13 o 
   0   7  20      133.85      140.85      4.41 o 
   1   7  20       13.47       16.60      2.89 o 
   2   7  20       73.41       71.45      4.80 o 
  -2   8  20       24.41       21.86      3.56 o 
  -1   8  20        5.11        9.24      2.04 o 
   0   8  20       14.19       17.51      2.05 o 
   1   8  20       32.46       36.56      2.60 o 
  -2   9  20       49.19       58.27      4.91 o 
  -1   9  20       11.87       14.50      3.04 o 
   0   9  20      113.19      128.37      6.09 o 
  -4   1  21       31.68       31.44      2.65 o 
  -3   1  21        0.33        2.38      1.69 o 
  -2   1  21       14.19       15.23      2.60 o 
  -1   1  21        7.81        7.52      1.79 o 
   0   1  21       27.75       31.51      2.46 o 
   1   1  21        0.09        1.37      1.86 o 
   2   1  21       65.43       66.38      3.37 o 
  -4   2  21        1.97        6.19      1.85 o 
  -3   2  21       13.46       19.26      3.38 o 
  -2   2  21        0.22       -0.21      1.56 o 
  -1   2  21        3.87        2.16      1.59 o 
   0   2  21        6.93        6.83      2.05 o 
   1   2  21        0.59        3.12      1.47 o 
   2   2  21        5.59        9.35      1.77 o 
  -4   3  21       11.06       13.84      2.13 o 
  -3   3  21       16.05       17.15      2.30 o 
  -2   3  21        0.17        2.00      1.58 o 
  -1   3  21       15.25       17.10      2.09 o 
   0   3  21       19.45       25.59      2.31 o 
   1   3  21        1.03        1.95      1.87 o 
   2   3  21       43.62       45.71      4.12 o 
  -4   4  21       14.50       19.37      3.17 o 
  -3   4  21       34.31       34.99      2.79 o 
  -2   4  21        0.21        2.50      1.65 o 
  -1   4  21        3.95        4.14      1.61 o 
   0   4  21        3.41        3.54      1.52 o 
   1   4  21        0.57        1.93      1.42 o 
   2   4  21        5.23        6.56      2.40 o 
  -4   5  21        1.06        5.53      2.36 o 
  -3   5  21        9.56       10.20      1.99 o 
  -2   5  21        1.64        3.14      1.62 o 
  -1   5  21        8.29        8.54      1.81 o 
   0   5  21        9.31        6.14      1.64 o 
   1   5  21        1.77        2.86      1.46 o 
  -3   6  21       48.94       39.46      3.67 o 
  -2   6  21       21.88       20.56      2.32 o 
  -1   6  21        3.76        9.05      1.83 o 
   0   6  21       25.67       27.65      2.41 o 
   1   6  21       83.44       89.12      5.28 o 
  -2   7  21       35.60       43.52      3.88 o 
  -1   7  21       26.00       25.40      2.33 o 
   0   7  21        2.24        3.83      1.57 o 
  -2   0  22        1.46        1.78      2.27 o 
  -1   0  22       10.62       14.39      2.89 o 
   0   0  22       22.70       26.40      3.32 o 
  -3   1  22        1.29        6.29      2.62 o 
  -2   1  22        0.16        2.52      1.68 o 
  -1   1  22        0.90        3.20      1.48 o 
   0   1  22        1.74        3.94      1.56 o 
  -3   2  22       26.17       37.47      3.93 o 
  -2   2  22        0.27        1.45      1.54 o 
  -1   2  22        8.60       14.66      2.05 o 
   0   2  22       14.78       12.85      1.98 o 
  -2   3  22        9.91        7.68      2.55 o 
  -1   3  22        0.27        0.83      1.42 o 
  -2   4  22       11.33       11.24      2.62 o 
  -1   4  22       12.09       12.44      2.66 o 
                                                 
